# Supplementary material for: Goal-directed fluid therapy on the postoperative complications of laparoscopic hepatobiliary or pancreatic surgery: An interventional comparative study
Source: PLoS One. 2024 Dec 18;19(12):e0315205. doi: 10.1371/journal.pone.0315205 (PMC11654985; doi:10.1371/journal.pone.0315205)
Supplement: S5 File — (XLSX) [file pone.0315205.s011.xlsx]

## Sheet: prospective
EV1000 case
No	Ht	Wt	BMI	ASA	underlying ds.(0=None 1=HT 2=DM 3=heart ds. 4=liver ds. 5=CVA 6=pulmonary ds. 7=other)	OP Organ(0=pancreas 1=liver 2=other)	operation type(0=totally lapa 1=lapaassisted)	Surgeon(0=Han 1=Yun 2=Jo 3=Choi 4=Lee 5=Lee)	ANE Time(min)	ANE Time(hr)	OP Time(min)	Anesthesioligist(0=Oh 1=Jeon 2=Kim 3=Yu 4=Hwang 5=Do 6=Han 7=Park 8=Lee 9=Koo 10=Na)	Main anesthetics(0=Inhalation 1=TIVA)	Rocuronium	Rocuronium(mg/hr)	Crystalloid	crystalloid(ml/kg/hr)	Colloid	colloid(ml/kg/hr)	U/O	U/O(kg/ml/hr)	EBL	Introp RBC(UNIT)	FFP	Platelet	Ephe(mg)	Phenyl	epi	conti (0=none 1=phenylephrine 2=NE 3=Epi 4=dopa 5=dobuta)	other(0=None 1=Lasix 2=Insulin 3=esmolol 4=nicardipine 5=labetalol 6=Anticholinergic 7=Lidocaine)	Reverse(0=Stigmine 1=Sugammadex 2=none)	Extubation(0=Yes 1=No)	Discharge area(0=PACU 1=ICU)	ICU admission(day)	postop RBC(UNIT)	postop FFP	postop Platelet	pre Hb	pre platelet	pre AST	pre ALT	pre albumin	pre glu	pre Cr	pre INR	pre Aptt	pre Na	pre K	pre CRP
1	146.6	51.9	24.149	2	1	0	0	1	475	7.91667	430	0	0	165	20.8421	3300	8.03164	550	1.33861	500	1.21692	250	0	0	0	25	40	0	1	0	1	0	0	0	0	0	0	12.9	353	20	19	4.6	124	0.7	1.04	31.2	138	3.8	0
2	153	66.6	28.4506	2	1,2,6	2	0	0	230	3.83333	180	0	0	178	46.4348	1450	5.67959	0	0	90	0.352526	50	0	0	0	15	100	0	1	0	1	0	0	0	0	0	0	15	348	49	27	4.6	132	0.73	1.01	35.2	137	4.9	0
3	165.9	63	22.8901	2	4	1	0	0	190	3.16667	140	3	0	83	26.2105	1450	7.26817	200	1.00251	160	0.802005	300	0	0	0	25	20	0	0	0	1	0	0	0	0	0	0	12.3	52	59	12	2.7	135	0.77	1.31	42.9	141	4	0
4	165.9	63.75	23.1626	2	1	0	0	1	425	7.08333	380	2	0	130	18.3529	2850	6.31142	800	1.77163	790	1.74948	250	0	0	0	5	60	0	1	0	0	0	0	0	0	0	0	11.3	266	43	81	0	105	0.66	1.33	34.4	140	3.4	0
5	179.9	102	31.5165	2	1,2	1	0	0	335	5.58333	280	0	0	168	30.0896	3400	5.97015	2500	4.38982	335	0.588235	1500	0	0	0	0	200	0	2	0	1	0	0	0	0	0	0	12.9	147	40	34	0	274	0.73	1.19	48.3	138	4.1	0
6	169.1	69.5	24.3051	1	0	0	0	1	430	7.16667	400	2	0	120	16.7442	3650	7.32809	250	0.501924	320	0.642463	150	0	0	0	0	0	0	0	1	0	0	0	0	0	0	0	15.5	314	39	88	4.5	92	0.7	1.01	35.9	142	4.3	0
7	151.4	55.3	24.1253	1	0	1	0	3	250	4.16667	210	0	0	80	19.2	1550	6.72694	0	0	30	0.130199	250	0	0	0	0	40	0	0	0	1	0	0	0	0	0	0	13.1	342	15	12	4.4	99	0.65	1.04	35.6	140	3.8	0
8	153.8	54	22.8287	2	2	1	0	0	340	5.66667	290	1	0	145	25.5882	2250	7.35294	0	0	150	0.490196	500	0	0	0	20	60	0	0	1	1	0	0	0	0	0	0	12.8	238	16	20	0	86	0.58	1	29.6	143	4.2	0
9	160	57.8	22.5781	2	1,4	1	0	3	275	4.58333	245	0	0	130	28.3636	500	1.88739	240	0.905945	200	0.754954	0	0	0	0	0	60	0	0	0	1	0	0	0	0	0	0	14.4	321	28	25	5.1	0	0.7	1.05	37.9	142	4	0
10	162.5	63.3	23.9716	2	5	1	0	2	180	3	135	0	0	90	30	1500	7.89889	0	0	80	0.421274	300	0	0	0	0	0	0	0	0	1	0	0	0	0	0	0	14.9	234	19	15	4.3	88	0.64	0.95	43.2	141	4.2	0
11	161.3	48.3	18.5643	1	0	0	1	0	465	7.75	420	0	0	180	23.2258	2250	6.01082	250	0.667869	305	0.8148	200	0	0	0	10	60	0	0	1	1	0	0	0	0	0	0	12.3	221	18	19	0	92	0.49	1.22	36.2	141	3.7	0
12	163.3	69	25.8748	2	3,5	0	0	1	515	8.58333	460	2	0	190	22.1359	3300	5.57197	0	0	220	0.371465	150	0	0	0	20	80	0	1	1	1	0	0	0	0	0	0	13.7	257	18	13	4.2	112	0.96	1.08	37.1	140	4.3	0.31
13	157	53.2	21.583	1	0	1	0	2	170	2.83333	125	1	0	70	24.7059	950	6.30252	0	0	45	0.29854	0	0	0	0	0	0	0	0	0	1	0	0	0	0	0	0	15	305	20	15	3.8	0	0.88	0.98	29.6	144	4.3	0.3
14	161.1	57.1	22.0011	2	1,2	0	0	1	195	3.25	130	0	0	90	27.6923	1100	5.92752	0	0	30	0.16166	0	0	0	0	0	0	0	0	0	1	0	0	0	0	0	0	13.9	200	23	33	3.8	141	0.81	0.94	36	138	4.3	0.3
15	151.6	48	20.8854	1	0	0	0	1	380	6.33333	320	2	0	110	17.3684	1800	5.92105	0	0	340	1.11842	100	0	0	0	0	20	0	0	1	1	0	0	0	0	0	0	14.3	314	19	15	5	99	0.54	0.98	35.7	137	3.9	0.3
16	178.7	66	20.6678	2	6	0	0	1	400	6.66667	365	0	0	165	24.75	2700	6.13636	0	0	290	0.659091	500	0	0	0	0	80	0	0	0	1	0	0	0	0	0	0	13.2	316	29	51	4.2	108	0.75	1.05	36.2	137	3.7	0.1
17	165	57.4	21.0836	2	2	0	0	1	485	8.08333	415	1	0	160	19.7938	3200	6.8968	0	0	490	1.05607	500	0	0	0	0	0	0	0	1	1	0	0	0	0	0	0	15.8	240	18	24	4.7	202	0.79	1.02	31.3	140	4.1	0.11
18	166.9	71.9	25.8117	1	0	1	0	0	315	5.25	280	0	0	100	19.0476	2050	5.43082	500	1.32459	120	0.317902	500	0	0	0	5	0	0	0	0	0	0	0	0	0	0	0	12.3	312	15	11	3.9	113	0.65	0.98	30	139	4.2	0.3
19	166.3	58	20.9722	2	2	0	0	1	505	8.41667	470	2	0	140	16.6337	3000	6.14544	0	0	235	0.481393	100	0	0	0	0	80	0	0	2	1	0	0	0	0	0	0	13.3	349	74	191	3	128	0.95	0.95	30.9	134	4.1	0.95
20	178.6	84.5	26.4907	2	2,4	1	0	2	150	2.5	105	1	0	70	28	1100	5.2071	0	0	35	0.16568	100	0	0	0	0	160	0	0	0	1	0	0	0	0	0	0	14	111	34	24	4.8	99	1.03	1.02	32.3	143	4.6	0
21	170.1	73.4	25.3681	2	3	0	0	1	185	3.08333	150	1	0	100	32.4324	1300	5.74416	0	0	25	0.110465	100	0	0	0	0	0	0	0	0	1	0	0	0	0	0	0	15.4	205	20	22	4.3	0	1.03	0.93	33.7	142	4.5	0
22	161.8	66.7	25.4782	2	1,2,3	0	0	0	235	3.91667	210	0	0	130	33.1915	2300	8.80411	0	0	240	0.91869	100	0	0	0	0	0	0	0	0	1	0	0	0	0	0	0	15.1	236	30	26	4.2	122	1.2	1.2	44.4	135	4.5	0.3
23	175.8	61.7	19.964	2	6	0	1	0	570	9.5	520	0	0	135	14.2105	2400	4.09452	250	0.426512	275	0.469163	150	0	0	0	0	50	0	0	1	1	0	0	0	0	0	0	14.2	484	67	123	4.1	0	0.61	0.92	31.6	132	4.3	0.37
24	176.1	81.1	26.1518	1	0	0	0	1	180	3	145	1	0	185	61.6667	1300	5.3432	0	0	100	0.411015	150	0	0	0	0	130	0	0	0	1	0	0	0	0	0	0	15.1	225	17	20	3.6	120	0.84	0.95	36.7	140	4.2	0.9
25	155.4	47.44	19.6446	2	4	1	0	2	175	2.91667	130	0	0	70	24	950	6.86582	0	0	165	1.19248	350	0	0	0	5	30	0	0	0	0	0	0	0	0	0	0	13.4	133	30	18	4.7	89	0.75	1.02	35.2	142	4.5	0
26	172.2	88.75	29.9297	1	0	1	0	0	510	8.5	470	0	0	149.5	17.5882	3600	4.77216	1000	1.3256	215	0.285004	1100	0	0	0	25	40	0	1,2	0	1	0	0	0	0	0	0	14.3	197	28	23	3.9	99	20	0.98	35.7	140	4.5	0
27	181.7	87.5	26.5032	2	1,2	1	0	0	190	3.16667	150	0	0	110	34.7368	1350	4.87218	250	0.902256	115	0.415038	200	0	0	0	0	80	0	1	0	1	0	0	0	0	0	0	14	184	17	22	4.7	253	0.65	0.95	37.4	140	3.7	0.12
28	167.8	67.5	23.9729	2	1	0	0	2	425	7.08333	370	2	0	170	24	2500	5.22876	0	0	455	0.951634	100	0	0	0	0	80	0	1	0	0	0	0	0	0	0	0	11.1	331	130	240	3.8	91	0.62	0.95	32.3	140	4.4	1.78
29	165.4	57.5	21.0183	2	3	0	0	1	190	3.16667	160	3	0	70	22.1053	1300	7.13959	250	1.373	65	0.356979	0	0	0	0	5	60	0	0	0	0	0	0	0	0	0	0	12.6	251	19	13	4.2	103	0.71	1	36.5	143	4.5	0.06
30	149.7	55.2	24.6318	2	2,4,7	1	0	0	310	5.16667	265	0	0	125	24.1935	1550	5.43478	250	0.876578	70	0.245442	150	0	0	0	0	0	0	0	0	1	0	0	0	0	0	0	14.3	149	32	23	4.6	115	0.53	1.04	34.8	137	4	0
31	164.2	74.45	27.6133	1	0	1	0	2	200	3.33333	165	0	0	70	21	1400	5.64137	250	1.00739	130	0.523842	500	0	0	0	10	60	0	0	0	0	0	0	0	0	0	0	15.1	189	23	27	4.4	109	0.76	0.9	32.2	144	4.7	0
32	162.4	56.36	21.3697	1	0	0	0	1	410	6.83333	300	2	0	100	14.6341	2050	5.32292	300	0.778964	340	0.882826	200	0	0	0	15	70	0	1	0	0	0	0	0	0	0	0	11.2	167	115	89	4	122	0.35	1.08	37.1	141	3.2	0.78
33	156.8	65.3	26.5596	2	5	1	0	2	205	3.41667	135	1	0	100	29.2683	1150	5.15445	0	0	35	0.156874	200	0	0	0	0	170	0	1,2	0	1	0	0	0	0	0	0	10.7	74	64	32	2.9	100	0.65	1.32	42.7	146	4.3	0.98
34	152.5	52.3	22.4886	2	1,4,7	0	0	1	426	7.1	365	0	0	165	23.2394	2000	5.38604	300	0.807907	580	1.56195	250	0	0	0	0	410	0	1,2	0	1	0	0	5	8	2	0	12.7	393	28	24	3.2	192	0.73	0.95	31.6	140	4.1	0
35	164.5	74.3	27.4572	2	7	0	0	2	535	8.91667	490	2	0	195	21.8692	3300	4.98107	750	1.13206	425	0.641501	600	0	0	0	5	140	0	1,2	0	0	0	0	0	0	0	0	15.1	115	82	145	3.7	126	0.95	1.03	37.9	139	3.6	0.63
36	162	61	23.2434	2	7	1	0	3	265	4.41667	205	0	0	130	29.434	1400	5.19641	500	1.85586	270	1.00217	400	0	0	0	0	0	0	0	0	1	0	0	0	0	0	0	13.3	217	31	23	4.3	93	0.66	1.01	31.1	141	4.2	0.13
37	172.8	86.6	29.0022	1	0	0	0	1	425	7.08333	370	2	0	175	24.7059	3250	5.29819	0	0	570	0.929222	200	0	0	0	0	80	0	1	0	0	0	0	0	0	0	0	15	342	27	32	4.2	52	0.85	0.99	39.9	143	4	0.17
38	175.2	63.6	20.72	1	0	1	0	2	135	2.25	100	1	0	67	29.7778	800	5.5905	500	3.49406	155	1.08316	450	0	0	0	10	0	0	0	0	1	0	0	0	0	0	0	15.1	204	40	18	4.3	99	0.61	1.06	35.3	139	4.5	0
39	181.7	88.1	26.6849	1	0	1	0	3	290	4.83333	230	0	0	90	18.6207	2100	4.9317	0	0	250	0.587107	1700	0	0	0	5	40	0	1	0	1	0	0	0	0	0	0	15.2	290	27	44	4.5	92	0.91	0.98	33.1	136	4	0.14
40	167	57.74	20.7035	1	0	1	0	0	360	6	320	0	0	110	18.3333	1600	4.6184	0	0	275	0.793788	600	0	0	0	5	60	0	1	0	1	0	0	0	0	0	0	12.1	209	21	22	4.1	0	0.51	1.07	55.6	142	3.9	0.05
41	153.7	54.76	23.1801	2	1	0	0	1	360	6	335	2	0	100	16.6667	2000	6.08717	0	0	195	0.593499	100	0	0	0	0	30	0	0	0	0	0	0	0	0	0	0	15.5	272	18	19	4.3	99	0.64	0.96	34.5	143	3.6	0.06
42	172.9	67	22.4122	2	2	1	0	2	175	2.91667	125	1	0	90	30.8571	1000	5.11727	250	1.27932	185	0.946695	650	0	0	0	10	0	0	0	6	1	0	0	0	0	0	0	9.7	208	29	20	3.4	201	0.9	1.22	37.8	139	4.3	0.71
43	167.8	63.8	22.6588	2	1,6	0	0	1	420	7	360	1	0	195	27.8571	1850	4.14241	500	1.11957	350	0.783699	100	0	0	0	0	220	0	1,2	0	1	0	0	0	0	0	0	12.7	294	37	66	3.9	0	0.73	1.11	37.5	139	4.2	0.3
44	147.9	58.38	26.6887	2	1,4,7	1	0	0	265	4.41667	225	0	0	120	27.1698	1100	4.26613	850	3.29655	70	0.271481	500	0	0	0	20	0	0	0	0	1	0	0	0	0	0	0	12.5	300	20	18	4.1	96	0.62	0.99	40.4	140	4.1	0
45	157.9	54.6	21.8992	1	0	0	0	1	500	8.33333	440	1	0	170	20.4	2300	5.05495	750	1.64835	210	0.461538	300	0	0	0	0	100	0	0	0	1	0	0	0	0	0	0	13.3	441	39	47	3.9	102	0.47	0.96	31.4	140	3.8	0.3
46	177.9	81.9	25.8781	2	4	1	0	0	515	8.58333	455	0	0	245	28.5437	3200	4.55208	1150	1.6359	288	0.409687	350	0	0	0	0	30	0	0	0	1	0	0	0	0	0	0	16.3	232	422	38	4.8	96	0.77	1.13	101	140	4	0.21
47	167.6	86.4	30.7585	2	1	1	0	2	270	4.5	230	0	0	150	33.3333	1500	3.85802	1000	2.57202	130	0.334362	500	0	0	0	0	60	0	0	0	1	0	0	0	0	0	0	16.2	155	24	25	4.4	119	0.83	1	32.7	143	4.7	0
48	157.7	56.6	22.759	2	4	1	0	0	285	4.75	240	0	0	133.75	28.1579	1250	4.64943	500	1.85977	110	0.40915	250	0	0	0	0	120	0	1	0	1	0	0	0	0	0	0	12.4	233	33	37	3.7	93	0.51	1.14	38	140	3.5	0.05
49	154	44.86	18.9155	2	2,6,7	0	0	1	395	6.58333	365	2	0	110	16.7089	1800	6.09491	0	0	130	0.440188	250	0	0	0	0	480	0	0	6	0	0	0	0	0	0	0	14.7	254	172	206	4.5	162	0.7	0.93	30	133	4.4	0.7
50	157.7	60.75	24.4277	2	1,2	0	0	1	205	3.41667	180	1	0	115	33.6585	1050	5.05872	250	1.20446	175	0.84312	50	0	0	0	5	0	0	0	0	1	0	0	0	0	0	0	12.9	272	20	20	4.4	118	0.59	1	28.2	144	3.9	0.06
51	164.8	67.35	24.7984	Drop out(<2h)
52	151.5	64.9	28.2761	1	0	0	0	0	195	3.25	155	0	0	93	28.6154	1150	5.45217	0	0	65	0.308166	0	0	0	0	0	200	0	0	0	1	0	0	0	0	0	0	12.7	291	36	12	5.1	121	0.61	0.99	33.3	142	4.1	0.05
53	161.1	58.2	22.425	1	0	0	0	1	460	7.66667	415	2	0	150	19.5652	2300	5.15464	500	1.12057	545	1.22143	300	0	0	0	5	60	0	0	0	1	0	0	0	0	0	0	13.8	237	23	18	4.3	147	0.59	0.99	35.6	141	4.2	0
54	166.6	86.2	31.0568	Drop out(protocol error)
55	158	54.3	21.7513	2	7	0	0	0	345	5.75	300	0	0	115	20	1600	5.12451	0	0	240	0.768676	100	0	0	0	5	80	0	1	0	1	0	0	0	0	0	0	10.6	259	36	56	2.9	105	0.46	0.98	33.4	140	4	2.2
56	157	50.7	20.5688	1	0	0	0	1	345	5.75	310	2	0	150	26.087	1300	4.45931	0	0	175	0.600292	150	0	0	0	0	150	0	0	0	1	0	0	0	0	0	0	13.4	292	19	8	4.8	92	0.52	1.07	38.4	139	4	0.03
57	164.6	78.95	29.1402	2	1,2	1	0	0	545	9.08333	480	0	0	190	20.9174	3450	4.81085	950	1.32473	255	0.355584	3600	6	6	0	10	180	20	1,2,3	0	2	1	1	2	1	0	0	9.4	144	29	21	4.6	105	1.37	0.97	33.5	143	3.9	1.88
58	160.5	63.1	24.4951	Drop out(<2h)
59	147	50.8	23.5087	2	1,2	2	0	1	230	3.83333	195	2	0	85	22.1739	1050	5.39199	0	0	230	1.1811	50	0	0	0	0	40		0	0	1	0	0	0	0	0	0	12.6	285	18	15	4.4	154	0.6	0.96	29.8	140	4	0.04
60	155.3	61.4	25.4581	1	0	0	0	1	205	3.41667	175	2	0	100	29.2683	1250	5.95853	0	0	80	0.381346	50	0	0	0	5	0	0	0	0	1	0	0	0	0	0	0	12.9	244	22	15	4.8	113	0.67	102	34.4	141	4.3	0.09
61	169.7	69.4	24.0988	1	0	0	0	0	370	6.16667	330	0	0	186	30.1622	2150	5.02376	0	0	165	0.385544	100	0	0	0	0	40	0	0	0	1	0	0	0	0	0	0	11.9	460	213	327	3.5	0	0.92	0.96	33.7	140	4.3	3.11
62	149.7	65.8	29.3618	2	0	1	0	0	580	9.66667	520	0	0	250	25.8621	3100	4.8737	1500	2.35824	210	0.330154	2300	2	0	0	5	110	0	1,2	0	1	0	0	0	0	0	0	15.8	304	30	26	4.7	107	0.62	1.11	36.8	142	4.5	0.41
63	143.6	59.6	28.9026	2	1	0	0	1	485	8.08333	440	1	0	195	24.1237	2400	4.98166	250	0.518923	338	0.701584	530	0	0	0	0	80	0	1	0	1	0	0	0	0	0	0	14.5	226	39	28	4.7	104	0.55	0.97	32.7	141	3.7	0.11
64	153.9	50.1	21.1524	1	0	0	1	0	520	8.66667		0	0	181.6	20.9538	2300	5.2971	0	0	150	0.345463	250	0	0	0	5	150	0	1	0	1	0	0	0	0	0	0	10.2	256	21	15	3.6	78	0.52	1.08	30.9	145	3.9	0.3
65	152	42	18.1787	2	6	0	0	1	455	7.58333	410	2	0	165	21.7582	1550	4.86656	500	1.56986	235	0.737834	250	0	0	0	0	210	0	1,2,5	0	2	1	1	2	0	0	0	11.1	304	75	41	3.3	100	0.47	1.09	42.4	134	4.4	10.57
66	165.7	68.95	25.1125	3	1,2	0	0	1	305	5.08333	250	0	0	121.6	23.9213	1500	4.27965	750	2.13983	105	0.299576	300	0	0	0	10	60	0	1	0	1	0	0	0	0	0	0	12.5	123	30	30	4.1	192	0.81	1.09	87	141	4.4	0.3
67	150.1	58.76	26.0808	2	1,3,7	0	0	1	535	8.91667	490	2	0	180	20.1869	2400	4.58065	1000	1.9086	350	0.668011	800	0	0	0	0	30	0	1,2	0	1	0	0	0	0	0	0	12.2	413	135	198	3	113	0.6	0.91	31.7	139	4.4	0.38
68	138.5	57	29.715	2	7	2	0	1	360	6	325	1	0	143	23.8333	1500	4.38596	500	1.46199	140	0.409357	50	0	0	0	0	30	0	1	0	1	0	0	0	0	0	0	11.7	316	79	100	4.1	120	0.74	0.98	104	141	5.4	0.3
69	171.8	69.9	23.6827	3	2,5	0	0	1	455	7.58333	410	2	0	153.75	20.2747	2650	4.99929	0	0	530	0.999859	200	0	0	0	10	80	0	0	0	0,1	0	0	0	0	0	0	11.4	300	30	38	2.7	121	0.59	0.98	29.6	144	3.8	0.44
70	168.3	49.8	17.5817	2	2.7	0	0	1	445	7.41667	395	1	0	181.7	24.4989	1850	5.0088	250	0.676865	150	0.406119	300	0	0	0	0	0	0	0	0	1	0	0	0	0	0	0	10.5	380	66	106	3.6	133	0.82	0.99	30.6	139	4.8	0.37
71	167.3	56.62	20.2292	2	4	1	0	0	395	6.58333	305	3	0	151.1	22.9519	2350	6.30452	0	0	625	1.67673	200	0	0	0	0	90	0	0	0	1	0	0	0	0	0	0	12.3	106	31	22	4.1	87	0.82	1.1	35.9	141	4	0.07
72	152.5	65.9	28.3365	2	1	0	0	1	475	7.91667	410	1	0	219.55	27.7326	2200	4.21692	100	0.191678	320	0.61337	400	0	0	0	0	0	0	0	0	1	0	0	0	0	0	0	12.2	247	71	57	3.1	107	0.48	0.91	32.1	136	4.4	0.3
73	154.7	60.5	25.2799	2	1	0	0	1	505	8.41667	475	0	0	173	20.5545	2450	4.81139	250	0.490958	517	1.0153	200	0	0	0	0	80	0	1	0	1	0	0	0	0	0	0	13.5	158	13	11	4.4	146	0.62	1.01	32.7	141	4.4	0.3
74	161.4	54.7	20.9981	2	3	0	0	1	155	2.58333	125	3	0	72	27.871	800	5.66138	0	0	50	0.353836	200	0	0	0	0	60	0	0	0	0	0	0	0	0	0	0	11.7	285	22	10	3.8	106	0.7	1.07	35	140	4.3	8.19
75	148.9	52.4	23.6343	1	0	0	1	0	510	8.5	460	3	0	166.6	19.6	2210	4.96183	1000	2.24517	330	0.740907	850	0	0	0	0	70	0	0	0	0,1	0	0	0	0	0	0	11.7	218	22	12	3.4	103	0.8	1.02	31.1	144	4.5	0.32
76	166.5	54.9	19.8036	Drop out(open)
77	149.7	62.4	27.8446	2	1,2	0	0	1	505	8.41667	455	1	0	206.6	24.5465	2660	5.06474	500	0.952018	320	0.609292	300	0	0	0	0	110	0	1	0	1	0	0	0	0	0	0	13.9	337	43	48	4.4	144	0.43	0.99	32	141	4.3	0.13
78	159.9	61.4	24.0144	1	0	0	0	1	515	8.58333	465	0	0	183	21.3204	2300	4.36419	1000	1.89747	130	0.246672	200	0	0	0	10	30	0	1,2	0	1	0	0	0	0	0	0	13	232	41	29	4	95	0.43	0.99	37.8	142	4.8	0.07
79	177.3	79.9	25.4173	Drop out(open)
80	150.2	42.75	18.9494	1	0	0	0	1	505	8.41667	455	1	0	131.95	15.6772	2400	6.67014	500	1.38961	200	0.555845	550	0	0	0	0	90	0	1	0	1	0	0	0	0	0	0	13.3	391	28	19	3.9	97	0.75	0.97	36.7	143	5	0.23
81	158.4	65	25.9062	2	2	2	0	1	495	8.25	450	9	0	220	26.6667	2750	5.12821	0	0	195	0.363636	400	0	0	0	0	0	0	0	0	1	0	0	0	0	0	0	14.7	294	31	35	4.6	93	0.5	0.99	33.3	146	4.5	0.07
82	177.5	90.05	28.5816	2	1,2,7	1	0	2	335	5.58333	280	9	0	179	32.0597	1950	3.87844	250	0.497236	500	0.994472	700	0	0	0	0	90	0	1,2	0	1	0	0	0	0	0	0	15.2	187	28	32	4.3	122	0.61	1.01	32.8	141	4.3	0
83	177	83	26.493	2	7	1	0	3	250	4.16667	205	0	0	175	42	1400	4.04819	250	0.722892	140	0.404819	100	0	0	0	15	90	0	0	0	1	0	0	0	0	0	0	13.6	142	43	41	3.8	0	1.11	1.13	38.5	146	4.2	0.3
84	158	49.4	19.7885	2	1	2	0	1	260	4.33333	215	1	0	120	27.6923	1000	4.67144	250	1.16786	135	0.630645	300	0	0	0	0	130	0	0	0	1	0	0	0	0	0	0	12.1	402	34	17	3.9	102	0.8	0.98	37.9	140	4.7	3.65
85	167.6	81.1	28.8717	3	1,2,7	1	0	2	170	2.83333	120	1	0	104.9	37.0235	800	3.48154	500	2.17596	135	0.58751	200	0	0	0	5	0	0	0	0	0,1	0	0	0	0	0	0	16.3	156	59	30	4.2	277	0.72	0.99	32.1	135	41	0
86	173	66.1	22.0856	2	7	0	1	1	470	7.83333	425	1	0	212.75	27.1596	2850	5.50423	400	0.772524	275	0.53111	300	0	0	0	12.5	120	0	1,2	0	1	0	0	0	0	0	0	14.3	156	98	65	4	94	0.89	0.94	37	138	4.3	0.37
87	170.1	86.3	29.8265	2	1, 4	1	1	2	315	5.25	265	0	0	80	15.2381	2150	4.74535	250	0.551785	205	0.452464	150	0	0	0	0	80	0	1, 2	0	1	0	0	0	0	0	0	16.2	158	25	25	4.9	122	0.85	1.03	32.9	140	3.6	0
88	167.3	74.9	26.7602	2	1, 7	0	0	1	480	8	440	1	0	230	28.75	2650	4.42256	0	0	285	0.475634	200	0	0	0	0	100	0	1	0	0	0	0	0	0	0	0	11.7	210	29	28	4.1	93	1	0.94	36	142	3.9	0.3
89	157.6	68.8	27.6998	2	1, 7	0	1	1	425	7.08333	380	2	1	100	14.1176	2000	4.10397	500	1.02599	140	0.287278	100	0	0	0	5	0	0	0	2	0	0	0	0	0	0	0	11.3	282	31	24	3.8	294	0.83	0.99	31.9	136	4.8	0.33
90	152.5	65.3	28.0785	2	1,2, 7	0	0	1	490	8.16667	435	1	1	160	19.5918	2150	4.03163	250	0.468794	340	0.63756	150	0	0	0	0	350	0	1	0	0	0	0	4	3	0	0	12.9	274	37	20	4.2	169	0.52	0.97	34.7	139	5.1	0.17
91	161.7	76.9	29.4108	2	1, 2	0	0	1	485	8.08333	430	2	1	160	19.7938	2400	3.86095	1000	1.60873	220	0.353921	400	0	0	0	0	140	0	1,2	5	1	0	0	0	0	0	0	12.6	229	38	24	4.5	134	0.55	1.1	39.7	138	4.2	0.1
92	167.3	67.85	24.2414	2	1,2,3,4	1	0	0	590	9.83333	500	0	0	133	13.5254	5500	8.24351	1500	2.24823	550	0.824351	2500	2	0	0	45	60	0	1,2	2	1	0	1	4	0	0	0	15.2	141	43	38	4.6	170	1.01	1.04	34.5	142	3.4	0.3
93	145.8	56.6	26.6257	1	0	0	1	0	415	6.91667	360	0	1	180	26.0241	1400	3.57614	250	0.638597	115	0.293755	300	0	0	0	5	50	0	0	0	1	0	0	0	0	0	0	13.9	415	21	19	4.2	109	0.49	0.99	34.3	140	4.1	1.48
94	162.8	65.7	24.7889	1	0	0	0	1	485	8.08333	435	2	0	130	16.0825	2650	4.98988	0	0	415	0.781434	250	0	0	0	0	0	0	0	0	0	0	0	0	0	0	0	12.7	271	107	161	3.4	83	0.61	0.96	37.2	143	43.1	0.3
95	175.3	79.25	25.7891	2	1	1	0	0	265	4.41667	200	0	0	90	20.3774	1290	3.68549	0	0	100	0.285697	450	0	0	0	0	0	0	0	0	1	0	0	0	0	0	0	14.3	359	39	52	4.5	104	0.78	0.98	31.5	139	4.8	5.82
96	156.8	61	24.8106	2	4	1	0	0	305	5.08333	245	9	1	90	17.7049	1250	4.03117	0	0	195	0.628863	250	0	0	0	5	70	0	1	2	0	0	0	0	0	0	0	12.9	65	28	17	4.2	111	0.39	1.11	37.7	142	3.6	0.01
97	open conversion			Drop out
98	open conversion			Drop out
99	162.3	75.6	28.7002	1	0	0	0	0	305	5.08333	270	0	0	130	25.5738	1240	3.22665	0	0	80	0.208171	300	0	0	0	10	120	0	0	0	1	0	0	0	0	0	0	11.6	227	28	37	4.2	104	0.41	1.07	34	142	4.1	0.08
100	154.3	59.8	25.1171	1	0	0	0	0	335	5.58333	300	0	0	80	14.3284	1500	4.49259	250	0.748765	95	0.284531	150	0	0	0	5	100	0	1	0	1	0	0	0	0	0	0	15.9	241	26	20	4.4	86	0.7	1.08	40.9	143	4.2	0.2
101	170	75.6	26.1592	3	4,5	1	0	2	200	3.33333	145	1	0	80	24	1000	3.96825	300	1.19048	180	0.714286	600	0	0	1	15	0	0	0	0	1	0	0	0	0	0	0	13.3	67	32	12	3.7	99	0.8	1.09	0	143	4.2	0
102	open conversion			Drop out
103	164.7	57.3	21.1236	2	1,4,7	0	0	0	255	4.25	220	0	0	100	23.5294	1150	4.72231	0	0	80	0.328508	250	0	0	0	20	150	0	1	0	1	0	0	0	0	0	0	14.1	182	28	17	4.6	102	0.65	1.1	39.6	141	4.7	0.05
104	167.4	81.85	29.2084	3	6,7	0	0	1	500	8.33333	445	1	0	150	18	2950	4.32498	0	0	195	0.285889	100	0	0	0	0	80	0	1,2	0	1	0	1	2	0	0	0	11.4	184	50	13	4.4	99	0.97	1.04	41.7	140	4.6	0.19
105	161.1	59.3	22.8488	2	7	1	0	2	195	3.25	155	1	0	80	24.6154	850	4.41043	0	0	100	0.518874	200	0	0	0	0	0	0	0	0	0	0	0	0	0	0	0	13.2	398	21	13	4.4	108	0.55	0.93	34.5	142	4.5	0
106	165.9	52.7	19.1478	2	2	0	0	1	470	7.83333	420	9	0	140	17.8723	2750	6.66155	0	0	150	0.363357	300	0	0	0	0	200	0	1,2	2	1	0	0	0	0	0	0	14	201	20	17	4.7	144	0.7	0.91	34.3	144	4.3	0.07
107	148.6	51.3	23.2316	1	0	0	0	0	250	4.16667	210	0	1	130	31.2	1150	5.38012	0	0	175	0.818713	0	0	0	0	0	0	0	0	0	1	0	0	0	0	0	0	15.3	342	19	18	4.6	82	0.53	0.88	33.7	142	4.5	0.03
108	174.5	80.1	26.3052	2	1,2,3,7	1	0	2	230	3.83333	180	0	0	70	18.2609	1500	4.8852	0	0	360	1.17245	200	0	0	0	0	200	0	1,2	0	1	0	0	0	0	0	0	15.5	188	22	18	4.2	134	0.99	0.92	35.6	141	5	0
109	166.7	73	26.2695	2	2,7	0	0	1	470	7.83333	430	2	0	130	16.5957	2750	4.80909	500	0.874381	385	0.673273	0	0	0	0	20	90	0	1	1,2	1	0	0	0	0	0	0	15.5	243	21	23	4	133	0.85	0.88	35.1	142	4.4	0.09
110	154.4	51.5	21.6029	2	4,6	1	0	0	320	5.33333	275	9	0	90	16.875	1500	5.46117	250	0.910194	225	0.819175	150	0	0	0	0	120	0	1	0	1	0	0	0	0	0	0	13.6	182	31	30	4.2	98	0.65	0.88	38.7	141	4.6	0.01
111	173	79.8	26.6631	3	1,2,5,7	1	0	2	170	2.83333	120	0	0	80	28.2353	850	3.7594	0	0	80	0.353826	100	0	0	0	10	130	0	1,2	0	1	0	0	0	0	0	0	14.8	192	50	50	4.3	142	0.88	1.06	39.4	141	4	0.07
112	150.7	64.15	28.2469	2	7	0	0	1	410	6.83333	360	2	0	140	20.4878	2000	4.56248	0	0	145	0.33078	100	0	0	0	5	90	0	1	0	1	0	0	0	0	0	0	14.5	237	35	36	4.3	97	0.51	0.95	33.7	145	4.3	0.05
113	181	83.4	25.4571	2	4	1	0	2	285	4.75	255	9	0	110	23.1579	1850	4.66995	450	1.13593	135	0.34078	350	0	0	0	0	0	0	0	0	1	0	0	0	0	2	0	15.1	128	48	64	4.4	83	0.77	1.15	33.8	140	4.3	0
114	162.9	62.4	23.5149	2	4, 7	1	0	2	170	2.83333	135	9	0	80	28.2353	950	5.3733	250	1.41403	15	0.0848416	300	0	0	0	0	0	0	0	0	1	0	0	0	0	0	0	15	441	30	19	4	85	0.72	1.03	34.1	138	3.8	3.38
115	148.5	52.5	23.8071	2	7	2	0	0	300	5	255	0	0	90	18	1200	4.57143	450	1.71429	175	0.666667	100	0	0	0	10	70	0	0	0	1	0	0	0	0	0	0	14	206	47	27	4.2	94	0.58	0.86	32.2	145	3.7	0.3
116	149.8	42.7	19.0285	3	2,4	2	0	1	410	6.83333	365	2	0	100	14.6341	1400	4.79808	250	0.8568	130	0.445536	50	0	0	0	0	130	0	1,2	0	0,1	0	0	0	0	0	0	12.8	324	23	51	3.4	154	0.62	0.85	29.5	144	4.6	2.64
117	166	68	24.677	1	0	2	0	1	195	3.25	150	1	0	100	30.7692	1000	4.52489	0	0	60	0.271493	100	0	0	0	0	40	0	0	0	0,1	0	0	0	0	0	0	11.9	196	16	10	3.9	69	0.57	0.97	36.1	138	4.1	0
118	155	67.25	27.9917	1	0	2	0	2	165	2.75	115	0	0	60	21.8182	950	5.13687	500	2.70362	250	1.35181	500	0	0	0	5	60	0	0	0	1	0	0	0	2	0	0	13.8	275	31	26	4.1	97	0.51	0.88	34.2	142	4.4	0.3
119	157.3	53.2	21.5008	2	1,2,5	0	0	1	160	2.66667	125	2	0	60	22.5	800	5.6391	150	1.05733	155	1.09258	200	0	0	0	15	130	0	1	4	1	0	0	0	0	0	0	13.2	224	26	21	4.2	130	0.73	0.96	33.4	144	5.1	0
120	open conversion			Drop out
121	143.3	69.55	33.8692	2	1,2,4	1	0	2	150	2.5	115	0	0	60	24	830	4.77354	750	4.31344	185	1.06398	750	0	0	0	25	0	0	0	0	1	0	0	0	3	2	0	10.4	121	29	10	3.7	103	0.54	1.21	0	140	3.9	1.9
122	156.6	69.1	28.177	2	1,2,3	1	0	2	230	3.83333	180	1	0	90	23.4783	1330	5.02108	500	1.88762	295	1.1137	1400	0	0	0	15	130	0	1,2	0	1	0	0	0	2	0	0	13.7	206	86	45	4.1	138	0.79	0.95	30.7	140	4.1	0.73
123	163.7	89.6	33.4357	2	7	0	0	1	185	3.08333	155	0	0	105	34.0541	1250	4.52461	0	0	320	1.1583	0	0	0	0	0	0	0	0	0	1	0	0	0	0	0	0	14.1	337	33	52	4.3	100	0.68	0.89	33.8	140	4.1	0.41
124	167.3	65.6	23.4375	Drop out(<2h)	1,4	1	0	2	100	1.66667	60	0	0	60	36	500	4.57317	250	2.28659	25	0.228659	0	0	0	0	20	0	0	0	0	1	0	0	0	0	0	0	13.3	146	26	13	4.2	102	0.9	1.03	33.7	140	4.9	0.12
125	154.7	62.45	26.0947	2	1,4,7	1	0	2	160	2.66667	145	2	0	70	26.25	850	5.10408	0	0	275	1.65132	150	0	0	0	0	40	0	0	0	1	0	0	0	0	0	0	12.3	133	20	13	4.1	108	0.78	0.92	30.6	142	4.1	0
126	149.1	74.9	33.692	3	2,3,5,7	0	0	1	380	6.33333	330	1	0	160	25.2632	1850	3.89994	500	1.05404	65	0.137025	300	0	0	0	0	80	0	1,2	0	1	0	0	0	0	0	0	12.3	255	25	6	3.7	153	0.77	0.97	33.3	140	4.1	0.3
127	167.5	69.05	24.6113	2	4	1	0	2	150	2.5	120	2	0	70	28	1050	6.08255	0	0	170	0.984794	300	0	0	0	0	0	0	0	0	0,1	0	0	0	0	0	0	15.7	235	32	65	4.5	93	0.78	0.88	32.9	140	4.2	0.3
128				Drop out(protocol error)											#DIV/0!		#DIV/0!		#DIV/0!		#DIV/0!
129				Drop out(protocol error)											#DIV/0!		#DIV/0!		#DIV/0!		#DIV/0!
130	152	57.2	24.7576	1	0	2	0	1	435	7.25	390	0	0	100	13.7931	2000	4.82276	450	1.08512	390	0.940439	300	0	0	0	5	120	0	0	0	1	0	0	0	0	0	0	11.5	187	20	21	3.9	153	0.61	0.96	34.9	140	4	0.3
131	164.4	70.7	26.1587	3	1,2,3	0	0	1	405	6.75	365	2	0	140	20.7407	2000	4.1909	250	0.523862	330	0.691498	400	0	0	0	0	140	0	1,2	0	1	0	0	0	0	0	0	13.6	188	25	27	4.3	149	0.77	0.94	38.1	143	4.6	0.02
132	153.1	48.45	20.6701	1	0	0	0	1	310	5.16667	270	9	0	125	24.1935	1250	4.99351	500	1.9974	240	0.958754	50	0	0	0	0	80	0	0	0	0	0	0	0	0	0	0	14.4	226	19	12	4.4	94	0.95	0.97	36.1	143	4.2	0.02
133	173.7	76.05	25.2057	2	2,7	0	0	4	295	4.91667	270	0	0	130	26.4407	1800	4.81396	1500	4.01163	180	0.481396	200	0	0	0	15	100	0	2	0	1	0	0	0	0	0	0	12.6	211	22	20	4.4	82	0.73	0.88	32.9	142	4.4	0
134	155.8	59.9	24.677	Drop out(<2h)	1,4	1	0	2	145	2.41667	95	1	0	70	28.9655	650	4.49024	500	3.45403	110	0.759887	0	0	0	0	20	40	0	0	0	1	0	0	0	0	0	0
135	159.9	54.5	21.3157	1	0	0	0	1	155	2.58333	120	0	0	80	30.9677	600	4.26162	0	0	340	2.41492	100	0	0	0	0	0	0	0	0	1	0	0	0	0	0	0	12.7	279	20	20	4.1	93	0.5	0.89	37.8	140	4.2	0.01
136	161.5	50.8	19.4768	2	1,6,7	0	0	1	160	2.66667	130	2	0	60	22.5	550	4.06004	0	0	170	1.25492	0	0	0	0	0	120	0	1	0	1	0	0	0	0	0	0	12	215	21	17	4.2	109	0.74	0.89	29.2	138	3.9	0.02
137	154.6	51.5	21.5471	3	1,2,3,5,7	0	0	2	435	7.25	390	2	0	100	13.7931	1900	5.08872	500	1.33914	125	0.334784	100	0	0	0	30	260	0	1,2	0	1	0	0	0	0	0	0	12.2	255	24	14	4.3	138	0.73	0.94	37.5	139	4	0.08
138	161.2	66.9	25.7452	2	1,4,7	0	0	1	195	3.25	155	2	1	80	24.6154	950	4.36932	250	1.14982	65	0.298954	100	0	0	0	0	0	0	0	0	1	0	0	0	0	0	0	13.5	226	28	15	4.2	103	0.71	0.98	31.7	136	4.8	0.17
139	148	51.1	23.3291	2	7	1	0	2	220	3.66667	175	0	0	50	13.6364	1000	5.33713	500	2.66856	120	0.640455	100	0	0	0	0	180	0	1	0	1	0	0	0	1	0	0	12	408	31	25	3.7	92	0.48	1	36.3	143	4.1	0.09
140	170.1	62.5	21.6009	2	1,2,3	0	0	1	175	2.91667	150	1	0	87.5	30	800	4.38857	250	1.37143	235	1.28914	150	0	0	0	20	100	0	0	0	1	0	0	0	0	0	0	11.9	339	19	12	4.1	88	0.78	1.15	43.2	140	4.3	0.09
141	176.3	84.45	27.1703	2	1,1,2,6	0	0	1	300	5	265	1	0	120	24	1900	4.4997	500	1.18413	305	0.722321	250	0	0	0	0	240	0	1	0	1	0	0	0	0	0	0	15.2	242	20	18	4.3	150	0.71	0.98	375	141	4.1	0.1
142	170.8	81	27.7657	2	1,2,7	0	0	1	205	3.41667	175	1	0	100	29.2683	1250	4.51671	250	0.903342	150	0.542005	300	0	0	0	20	60	0	1.2	0	1	0	0	0	0	0	0	14	165	49	58	4.3	120	0.72	1	33.1	146	4.5	0.07
143	155.6	49.15	20.3004	1	0	2	0	1	140	2.33333	105	1	0	80	34.2857	750	6.53975	500	4.35983	130	1.13356	0	0	0	0	0	80	0	0	0	1	0	0	0	0	0	0	13.2	211	30	33	4.2	114	0.47	0.98	36.1	140	4	0.02
144	181.8	86.5	26.1715	2	1,4,7	1	0	2	320	5.33333	280	0	0	160	30	1600	3.46821	1250	2.70954	150	0.325145	500	0	0	0	0	150	0	2	0	1	0	0	0	0	0	0	14.4	181	38	19	3.8	87	0.7	0.96	39.8	140	4.3	0
145	Procedure error			Drop out(protocol error)						0					#DIV/0!		#DIV/0!		#DIV/0!		#DIV/0!
146	148.4	71.6	32.5121	3	1,2,5	0	0	1	155	2.58333	120	1	0	130	50.3226	1050	5.6767	0	0	470	2.541	0	0	0	0	0	100	0	0	0	1	0	0	0	0	0	0	13.1	270	26	15	3.9	67	0.5	1.12	40.8	133	4.2	0.03
147	169.2	72.3	25.2544	2	1,2	0	0	1	480	8	430	1	0	350	43.75	2250	3.89004	250	0.432227	255	0.440871	50	0	0	0	0	130	0	1	0	1	0	0	0	0	0	0	14.2	184	43	64	4.6	141	0.88	0.98	31.1	142	4.2	0.08
148	163.4	76.15	28.5211	Drop out(open)						0					#DIV/0!		#DIV/0!		#DIV/0!		#DIV/0!
149	170.5	68.35	23.512	3	4,7	1	0	3	210	3.5	170	0	0	90	25.7143	1350	5.64322	0	0	135	0.564322	200	0	0	0	0	0	0	0	0	0,1	0	0	0	0	0	0	13.1	149	26	12	4	103	0.7	0.97	48.5	140	4.2	0.4
150	173.2	67.3	22.4346	2	1	1	0	3	255	4.25	220	0	0	90	21.1765	1600	5.59392	0	0	70	0.244734	200	0	0	0	0	0	0	0	0	1	0	0	0	0	0	0	14.2	138	22	28	4.2	74	0.79	0.99	33.2	139	3.8	0
151	163.8	79.9	29.7796	2	1,2,4,7	1	0	3	265	4.41667	225	0	0	200	45.283	1450	4.10891	0	0	170	0.481734	150	0	0	0	0	80	0	1	0	1	0	0	0	0	0	0	14.8	232	34	54	4.7	127	1.12	0.94	36.5	139	3.8	1.24
152	154.8	53.2	22.2009	1	0	1	0	3	245	4.08333	200	0	0	90	22.0408	1150	5.29385	0	0	145	0.667485	50	0	0	0	0	140	0	1	0	1	0	0	0	0	0	0	12.3	131	21	9	4	92	0.67	1.03	33.3	142	4.2	0.07
153	168	69.6	24.6599	2	7	1	0	3	155	2.58333	130	0	0	70	27.0968	1350	7.50834	0	0	150	0.83426	100	0	0	0	0	160	0	1	0	1	0	0	0	0	0	0	11.5	41	134	50	3	103	0.81	1.11	35.8	138	3.7	0.41
154	176.4	77.75	24.9864	2	7	0	0	1	375	6.25	355	2	0	140	22.4	1950	4.01286	500	1.02894	795	1.63601	300	0	0	0	0	0	0	0	1,3	1	0	0	0	0	0	0	14.9	281	43	51	4.5	124	0.78	0.88	31.5	134	4.3	0.86
155	164.8	57.05	21.0059	2	4	1	0	2	210	3.5	165	1	0	110	31.4286	850	4.25692	1500	7.51221	30	0.150244	2500	3	2	0	0	40	80	1,2	0	1	0	0	0	0	0	0	16.9	165	40	41	4	104	10.3	1.03	37.7	143	4.7	0
156	161.4	61.7	23.6853	3	2,5,6	1	0	2	180	3	125	1	0	95	31.6667	700	3.78174	0	0	60	0.324149	200	0	0	0	0	40	0	1	0	1	0	0	0	0	0	0	12.5	180	36	32	3.8	149	0.55	0.99	30.8	142	4.4	5.01
157	159.6	63.45	24.9095	2	3	1	0	5	315	5.25	275	0	0	110	20.9524	1450	4.35288	0	0	560	1.68111	150	0	0	0	10	40	0	0	0	1	0	0	0	0	0	0	13.4	192	32	30	4.2	102	0.77	0.95	34.2	142	4.7	0
158	170.5	74	25.4556	2	1,2,4,7	1	0	2	155	2.58333	125	1	0	90	34.8387	600	3.13862	500	2.61552	90	0.470793	200	0	0	0	0	50	0	0	0	1	0	0	0	0	0	0	16.1	224	29	30	5	136	0.95	0.95	32.5	137	4.5	0
159	156.2	58	23.772	2	2,4	1	0	5	260	4.33333	215	0	0	90	20.7692	1000	3.97878	1250	4.97347	360	1.43236	1400	3	0	0	20	100	0	2	0	0	0	0	0	0	0	0	14.5	305	46	39	4.5	226	0.91	0.92	39.3	139	4.3	0
160	169.2	81.15	28.3457	2	4	1	0	2	220	3.66667	185	9	0	120	32.7273	1250	4.20097	0	0	50	0.168039	700	0	0	0	0	40	0	0	0	1	0	0	0	0	0	0	14.7	159	22	21	4.4	93	0.79	1	33.4	142	4.6	0
161	163.1	67	25.1864	2	4	1	0	2	165	2.75	130	0	0	70	25.4545	1050	5.69878	0	0	70	0.379919	300	0	0	0	10	0	0	0	0	1	0	0	0	0	0	0	14.6	147	34	13	4.8	106	0.73	1.02	35.4	140	4	0
162	157.7	46.4	18.6575	2	2,7	0	0	0	270	4.5	225	0	0	100	22.2222	1050	5.02874	0	0	120	0.574713	50	0	0	0	0	0	0	0	0	1	0	0	0	0	0	0	14.4	183	25	33	4.4	114	0.55	0.86	30.4	144	4.2	0.13
[truncated: 33 more columns]

## Sheet: OUT
Open conversion	3	Bleeding	1
RFA 단독	1	V/S unstable	1
A-line fail	1
refuse	1
arrhythmia	1
		wound Cx에는 fluid collection 으로인해 PCD 한것도 포함
		ILEUS는 복통과 x-ray 소견
		AKI= post op. Cr상승소견 or 타과의뢰
		2시간 넘도라도 foley안했으면 제외

## Sheet: retro
No	Ht	Wt	BMI	ASA	OP Organ(0=pancreas 1=liver 2=other)	underlying ds.(0=None 1=HT 2=DM 3=heart ds. 4=liver ds. 5=CVA 6=pulmonary ds. 7=other)	ANE Time(min)	ANE Time(hr)	OP Time(min)	Anesthesioligist(0=Oh 1=Jeon 2=Kim 3=Yu 4=Hwang 5=Do 6=Han 7=Park 8=Lee 9=Koo 10=Na)	Main anesthetics(0=Inhalation 1=TIVA)	Rocuronium	Rocuronium(mg/hr)	Crystalloid	crystalloid(ml/kg/hr)	Colloid	colloid(ml/kg/hr)	U/O	U/O(ml/kg/hr)	EBL	Introp RBC(UNIT)	FFP	Platelet	Ephe(mg)	Phenyl	epi	conti (0=none 1=phenylephrine 2=NE 3=Epi 4=dopa 5=dobuta 6=Herben)	other(0=None 1=Lasix 2=Insulin 3=esmolol 4=nicardipine 5=labetalol 6=Anticholinergic 7=Lidocaine)	operation type(0=totally lapa 1=lapaassisted)	Surgeon(0=Han 1=Yun 2=Jo 3=Choi)	Reverse(0=Stigmine 1=Sugammadex 2=none)	Extubation(0=Yes 1=No)	Discharge area(0=PACU 1=ICU)	ICU admission(day)	postop RBC(UNIT)	postop FFP	postop Platelet	pre Hb	pre platelet	pre AST	pre ALT	pre albumin	pre glu	pre Cr	pre INR	pre Aptt	pre Na	pre K	pre CRP
1	163.6	81.5	30.4503	2	0	1,2,4	190	3.16667	155	1	0	60	18.9474	1200	4.64966	0	0	50	0.193736	200	0	0	0	0	0	0	0	0	0	1	0	0	0	0	0	0	0	16.6	216	25	47	4.4	98	0.95	0.9	31.1	140	3.8	0.01
2	160	64.3	25.1172	2	1	7(hypothy)	410	6.83333	350	3	0	90	13.1707	1950	4.43804	1000	2.27592	220	0.500702	1000	0	0	0	10	900	0	1	0	0	0	0	0	0	0	4	0	0	13.1	286	12	17	4	83	0.76	0.96	28.6	142	5	0.01
3	150.3	55.9	24.7454	2	1	1	295	4.91667	220	4	0	60	12.2034	1700	6.18538	0	0	165	0.600346	400	0.5	0	0	10	0	0	0	1	0	2	0	0	0	4	0	0	0	14.1	138	19	15	4	102	0.57	0.9	31.6	139	3.8	0.9
4	155	48.1	20.0208	1	0	0	745	12.4167	690	3	0	120	9.66443	2800	4.68822	1000	1.67436	650	1.08834	700	0	0	0	25	5200	0	1	0	0	0	0	1	1	2	2	0	0	11.6	297	20	12	4.6	93	0.94	1.06	31.7	140	4	0.01
5	175.9	92.6	29.9281	2	0	1	360	6	300	5	1	80	13.3333	3900	7.01944	0	0	400	0.719942	2550	4	0	0	15	200	0	0	0	0	0	0	0	0	0	0	0	0	17.3	186	12	15	4.6	99	0.92	0.95	32.5	141	3.8	0.01
6	160.8	49.5	19.144	1	0	0	220	3.66667	180	5	1	65	17.7273	1300	7.16253	0	0	60	0.330579	100	0	0	0	0	0	0	0	0	0	0	0	0	0	0	0	0	0	13.5	291	11	10	4.6	101	0.68	0.94	29.9	139	4.2	0.01
7	151	68.7	30.1303	3	2	1,2,3	185	3.08333	125	5	1	50	16.2162	950	4.48483	0	0	550	2.59648	50	0	0	0	0	0	0	0	4	0	0	0	0	0	0	0	0	0	12.1	344	20	11	4.5	145	0.92	1.02	34.3	138	4.6	0.3
8	156	67.3	27.6545	2	0	1,5	595	9.91667	520	1	0	100	10.084	2700	4.0456	1000	1.49837	680	1.01889	600	0	0	0	0	0	0	0	0	0	0	0	0	0	0	0	0	0	12	292	22	22	4.6	85	0.59	0.99	38.4	140	4	0.01
9	161.3	66.2	25.4442	2	1	4	245	4.08333	180	4	0	70	17.1429	1100	4.0693	1500	5.54905	240	0.887848	1730	2	0	0	0	0	0	0	0	0	3	0	0	0	0	0	0	0	16.2	141	24	38	4	91	0.89	1.06	40.4	142	3.8
10	171.8	80	27.1046	1	2	0	360	6	325	3	0	100	16.6667	2750	5.72917	0	0	510	1.0625	100	0	0	0	0	0	0	0	1,4,5	0	0	0	0	0	0	0	0	0	16.9	231	36	68	4.6	99	0.88	1	37.2	141	4.3	0.17
11	159.3	60.7	23.9198	1	2	0	315	5.25	270	3	0	95	18.0952	3000	9.41398	0	0	130	0.407939	250	0	0	0	5	90	0	0	0	0	0	0	0	0	0	0	0	0	13.1	287	23	14	4.8	93	0.74	1.04	31.4	139	4	0.01
12	160.2	59.5	23.1842	1	2	0	260	4.33333	205	0	0	85	19.6154	1750	6.78733	200	0.775695	355	1.37686	150	0	0	0	5	0	0	0	1	0	2	0	0	0	0	0	0	0	14.8	154	61	127	4.1	105	0.84	0.98	34.4	137	4	0.5
13	163.3	62.7	23.5123	2	2	4	270	4.5	230	7	0	70	15.5556	2150	7.62006	0	0	100	0.354421	100	0	0	0	5	170	0	0	3	0	0	0	0	0	0	0	0	0	13.8	180	28	36	4.3	99	0.65	1.03	30.5	142	3.9	0.01
14	167.9	67.9	24.0862	2	2	3	210	3.5	120	3	0	80	22.8571	2050	8.62613	1000	4.20787	450	1.89354	250	0	0	0	0	240	0	4	3,5	0	0	0	0	0	2	0	0	0	17.2	217	29	57	4.5	85	0.79	1.01	33.8	142	3.7	0.01
15	139.7	54.7	28.0282	2	1	1,2	195	3.25	150	5	1	60	18.4615	700	3.93756	0	0	90	0.506258	100	0	0	0	5	40	0	1	0	0	0	0	0	0	0	0	0	0	14.3	237	18	20	4.1		0.95	0.95		140	3.9
16	163.4	60.4	22.6221	1	2	0	300	5	260	3	0	40	8	500	1.65563	1400	4.63576	110	0.364238	200	0	0	0	20	60	0	0	0	0	0	0	0	0	0	0	0	0	11.9	373	25	13	4.6	111	0.93	0.97	32.4	140	4.3	0.3
17	163.3	39.6	14.8499	1	0	0	265	4.41667	210	3	0	55	12.4528	2150	12.2927	500	2.85878	110	0.628931	500	0	0	0	0	30	0	0	0	0	0	0	0	0	0	2	0	0	13.7	277	37	41	4.1	86	0.7	1.01	39.3	140	4.4	0.85
18	155.3	58.1	24.0898	2	1	1,4,6	200	3.33333	125	2	0	70	21	900	4.64716	800	4.13081	130	0.671256	500	0	0	0	25	80	0	0	4	0	0	0	0	0	0	0	0	0	14.9	266	28	27	4.8	101	0.68	1.04	42.4	141	3.6	0.03
19	157	53.4	21.6642	2	0	1,7(brain aneurysm)	280	4.66667	240	6	0	90	19.2857	900	3.61156	0	0	250	1.00321	0	0	0	0	0	0	0	0	0	0	0	0	0	0	0	0	0	0	13.7	305	25	23	4.6	92	0.72	0.88	32.1	144	4.3
20	163.4	78.4	29.3638	2	0	1	210	3.5	175	3	0	80	22.8571	1700	6.19534	0	0	105	0.382653	500	0	0	0	20	900	0	1	6	0	0	0	0	0	0	2	0	0	16.3	181	63	55	4.8	111	0.88	0.9	33.2	140	3.6	0.14
21	157.7	47.7	19.1803	1	2	0	440	7.33333	390	5	1	70	9.54545	2500	7.14694	500	1.42939	410	1.1721	250	0	0	0	15	0	0	0	0	0	0	0	0	0	0	0	0	0	12.4	420	15	9	4.7		0.71	1.08	43.5	136	4	0.03
22	169.2	71.8	25.0798	2	1	4	420	7	345	4	0	80	11.4286	2650	5.27258	1000	1.98965	450	0.895344	550	0	0	0	0	0	0	0	0	0	1	0	0	0	0	0	0	0	15.8	155	37	57	4.6	86	0.93	1.03	45.3	144	4.3	0.3
23	150.4	41.7	18.4349	1	2	0	315	5.25	265	5	1	60	11.4286	1650	7.53683	0	0	185	0.845038	70	0	0	0	0	0	0	0	0	0	0	0	0	0	0	0	0	0	12.8	256	18	12	4.2	90	0.56	0.95	29.6	136	4.1	0.02
24	164.8	48.5	17.8578	2	1	4	290	4.83333	240	4	0	60	12.4138	1300	5.54568	1300	5.54568	140	0.597227	1100	0	0	0	0	0	0	0	0	0	1	0	0	0	0	0	0	0	15.6	169	36	34	4.6	84	0.96	1.22		140	4.5
25	160.4	53.6	20.8332	1	2	0	405	6.75	365	5	1	90	13.3333	2500	6.90989	500	1.38198	530	1.4649	300	0	0	0	0	0	0	0	1	0	0	0	0	0	0	0	0	0	13.3	281	23	20	4.5	83	0.63	1.01	33.2	140	3.9	0.04
26	153.1	65.5	27.9442	1	2	0	370	6.16667	305	3	0	90	14.5946	1450	3.58985	500	1.23788	650	1.60924	400	0	0	0	10	0	0	0	0	0	0	0	0	0	0	0	0	0	13.2	268	214	170	4.6	114	0.63	1.08	33.5	138	3.9	0.09
27	150.6	45.4	20.0173	1	2	0	320	5.33333	280	5	1	90	16.875	1500	6.19493	200	0.825991	120	0.495595	50	0	0	0	0	0	0	0	0	0	0	0	0	0	0	0	0	0	12.9	203	14	9	4.7	84	0.68	0.97	36.5	139	4.2	0.01
28	166.1	65.7	23.8137	2	2	7	185	3.08333	135	0	0	60	19.4595	800	3.94915	0	0	70	0.345551	50	0	0	0	10	0	0	0	0	0	1	0	0	0	0	0	0	0	12.6	138	20	5	4	153	1.18	1.1	32.3	135	3.9	0
29	161.7	54.8	20.9585	1	0	0	490	8.16667	430	4	0	70	8.57143	2050	4.58066	0	0	420	0.938478	300	0	0	0	0	0	0	0	1	0	1	0	0	0	0	0	0	0	12	219	22	16	4.4	106	0.66	0.98	37	139	4.2	0.03
30	155.5	53.1	21.9601	1	2	0	180	3	155	0	0	50	16.6667	700	4.39422	200	1.25549	80	0.502197	300	0	0	0	10	0	0	0	0	0	1	0	0	0	0	0	0	0	11.8	189	33	63	2.9	116	0.77	0.92	35.7	139	3.9	2.73
31	171.6	52.1	17.6931	1	2	0	200	3.33333	160	0	0	60	18	1000	5.75816	500	2.87908	450	2.59117	100	0	0	0	10	0	0	0	0	0	0	0	0	0	0	0	0	0	13.3	229	41	104	4.4	97	0.67	1.06	36	140	4.5	1.57
32	157.9	59.4	23.8244	1	2	0	365	6.08333	325	0	0	60	9.86301	2500	6.9185	500	1.3837	615	1.70195	300	0	0	0	30	80	0	1	0	0	1	0	0	0	0	0	0	0	13.3	257	33	73	4.2	90	0.64	0.88	35	140	3.8	0
33	160.7	49.7	19.2453	1	2	0	270	4.5	220	0	0	80	17.7778	1900	8.49542	0	0	280	1.25196	300	0	0	0	10	0	0	0	0	0	1	0	0	0	0	0	0	0	13.6	253	17	13	4.8	83	0.43	1.13	40.7	140	3.6	0.02
34	167.7	54.6	19.4145	2	2	6	300	5	265	0	0	80	16	1400	5.12821	500	1.8315	155	0.567766	300	0	0	0	0	0	0	0	0	0	1	0	0	0	0	0	0	0	14.6	286	17	11	3.9	98	0.7	1.01	40.8	142	4	0
35	164.6	63.4	23.4007	1	2	0	195	3.25	160	0	0	70	21.5385	1300	6.30915	0	0	80	0.388255	200	0	0	0	25	20	0	1	0	0	1	0	0	0	0	0	0	0	12.1	296	46	83	4.3	199	0.61	1	40.5	138	4.2	0.2
36	156.6	65.8	26.8313	2	0	4	200	3.33333	145	6	0	90	27	1700	7.75076	0	0	95	0.433131	200	0	0	0	5	0	0	0	0	0	1	1	0	0	0	0	0	0	13.3	289	17	18	4	92	0.59	0.97	32.9	139	4.2	0
37	157.9	56.6	22.7014	1	2	0	415	6.91667	380	0	0	100	14.4578	3850	9.83439	0	0	290	0.740772	0	0	0	0	0	0	0	0	0	0	0	0	0	0	0	0	0	0	13.4	256	22	13	4.2	80	0.57	1.14	39.9	138	4.2	0.03
38	163.3	56	20.9998	1	0	0	336	5.6	305	3	0	120	21.4286	2100	6.69643	500	1.59439	130	0.414541	450	0	0	0	0	0	0	0	0	0	1	1	0	0	0	0	0	0	12.8	71	18	10	4.4	86	0.73	0.98	41.5	137	4.2	0
39	153.9	65.9	27.8233	2	0	1, 2, 7	235	3.91667	185	6	0	60	15.3191	1800	6.97382	0	0	65	0.251832	300	0	0	0	5	160	0	1	0	0	1	0	0	1	1	2	0	0	10.3	269	9	7	3.9	165	1.46	1.11	47	144	5.6	0
40	167.6	52.2	18.5833	2	0	3, 7	280	4.66667	240	3	0	50	10.7143	1800	7.38916	500	2.05255	135	0.554187	300	0	0	0	5	90	0	0	0	0	1	0	0	0	0	0	0	0	14.8	191	15	9	4.2	90	1.37	1.09	36	142	4.4	0
41	178.8	88.6	27.714	2	1	4	515	8.58333	455	0	0	195	22.7184	3500	4.60234	0	0	400	0.525981	250	0	0	0	0	20	0	0	0	0	3	0	0	0	0	0	0	0	15.1	327	21	43	4.5	100	0.78	1.01	34.4	138	4.2	0.04
42	153.3	39.2	16.6802	1	2	0	505	8.41667	465	0	0	230	27.3267	3050	9.24429	0	0	345	1.04567	300	0	0	0	0	0	0	0	0	0	0	1	0	0	0	0	0	0	12.1	271	11	<6	4.5	86	0.58	1.04	42.2	137	4.1	0.28
43	175.5	79.1	25.6816	2	2	1	280	4.66667	240	0	0	100	21.4286	1550	4.19902	0	0	155	0.419902	200	0	0	0	0	0	0	0	0	0	0	0	0	0	0	0	0	0	15.8	202	50	24	4.6	108	1.08	1.03	36.2	140	5	0
44	158.4	63.2	25.1888	2	0	1, 2, 3	635	10.5833	595	0	0	140	13.2283	3950	5.90551	1000	1.49507	720	1.07645	900	2	0	0	15	560	0	1, 2, 4	0	0	0	2	1	1	2	0	0	0	11.9	266	46	100	3.7	165	1.55	1.02	40.7	140	4.7	2.81
45	159.5	54.6	21.4621	2	0	1	220	3.66667	175	8	0	80	21.8182	1650	8.24176	350	1.74825	530	2.64735	150	0	0	0	0	0	0	0	0	0	1	0	0	0	0	0	0	0	11.6	374	13	10	4	112	1.03	1.08	33.8	142	4.6	1.36
46	159.5	69.2	27.201	2	2	3, 4	200	3.33333	155	6	0	63	18.9	1300	5.63584	0	0	125	0.541908	100	0	0	0	5	0	0	0	0	0	1	0	0	0	0	0	0	0	13.6	275	18	13	4	113	0.74	0.97	36.2	141	4.4	0
47	178.9	74.9	23.4024	2	1	2, 3	530	8.83333	465	0	0	150	16.9811	4200	6.34809	1000	1.51145	320	0.483664	1000	0	0	0	5	210	0	1	2	0	0	1	0	0	0	0	0	0	15.3	146	44	65	4.5	181	1.01	1.1	38.4	137	5.3	0.11
48	158.8	59.2	23.4758	1	1	0	195	3.25	135	6	0	80	24.6154	1500	7.79626	0	0	220	1.14345	200	0	0	0	5	0	0	0	0	0	1	0	0	0	0	0	0	0	14.7	225	25	31	4	93	0.81	0.94	30	142	4.1	0
49	168.7	67	23.5421	2	0	2	595	9.91667	545	0	0	210	21.1765	3700	5.56879	0	0	268	0.403361	900	0	0	0	0	70	0	0	0	0	1	1	0	0	0	0	0	0	15.4	220	36	71	4.7	194	0.74	1.04	30.4	140	4.2	0
50	157.8	48.1	19.3166	2	0	4, 5	220	3.66667	285	8	0	60	16.3636	1800	10.206	0	0	265	1.50255	100	0	0	0	0	0	0	0	0	0	1	0	0	0	0	0	0	0	13.7	171	33	19	4.5	86	0.63	1	34.2	146	3.9	0
51	166.7	81.6	29.3643	2	0	1, 2, 3	230	3.83333	210	0	0	110	28.6957	1900	6.07417	500	1.59847	140	0.44757	300	0	0	0	0	0	0	0	0	0	1	1	0	1	2	0	0	0	13.4	202	18	13	4.3	158	1.09	1.03	37.3	141	4.6	0
52	162	63.5	24.196	2	2	4	265	4.41667	225	0	0	120	27.1698	1500	5.34839	0	0	110	0.392215	150	0	0	0	0	0	0	0	0	0	0	1	0	0	0	0	0	0	16	229	35	31	4.5	113	0.82	1.01	40.7	137	4.5	0.04
53	160.7	51.2	19.8261	1	2	0	215	3.58333	180	0	0	90	25.1163	1400	7.63081	500	2.72529	135	0.735828	300	0	0	0	5	0	0	0	0	0	0	1	0	0	0	0	0	0	13.3	239	13	10	4.5	90	0.49	1.07	42.8	137	4.2	0.02
54	172.7	81.1	27.1917	2	1	2, 4	315	5.25	240	0	0	140	26.6667	1700	3.99272	0	0	165	0.387529	50	0	0	0	0	0	0	0	0	0	2	1	0	0	0	0	0	0	178	125	38	46	4.4	129	0.95	1.06	0	142	4.1	0
55	165.7	63.9	23.2732	2	2	3	290	4.83333	250	2	0	95	19.6552	1300	4.20916	0	0	100	0.323782	100	0	0	0	0	0	0	0	0	0	0	0	0	0	0	0	0	0	12.8	190	181	340	4	114	0.7	1.06	36.4	148	4	0.3
56	149.9	72.2	32.1317	2	2	1,7	250	4.16667	200	2	0	90	21.6	1950	6.48199	0	0	150	0.498615	50	0	0	0	15	30	0	0	0	0	1	0	0	0	0	0	0		12.8	257	18	14	4.7	129	0.91	0.97	37.7	141	4.7	0
57	166.4	57.5	20.7664	1	1	0	605	10.0833	555	0	0	245	24.2975	3800	6.55408	500	0.862379	660	1.13834	600	0	0	0	15	60	0	1	0	0	0	1	0	0	0	0	0	0	13.7	179	29	89	3.9	131	0.7	0.99	30	138	4.1	0.3
58	152.3	52.6	22.677	2	0	1,2	360	6	300	2	0	130	21.6667	2650	8.3967	0	0	250	0.792142	200	0	0	0	20	0	0	0	0	0	0	0	0	0	0	0	0	0	14.8	255	15	18	4.3	288	0.64	1.04	33.8	143	4.3	0.18
59	156.1	48.1	19.7396	2	1	2	260	4.33333	190	0	0	78	18	1800	8.63585	0	0	460	2.20694	100	0	0	0	5	0	0	0	0	0	3	0	0	0	0	0	0	0	11.7	120	64	55	4.2	136	0.71	1.14	37.7	141	3.7	4.56
60	174.8	71.7	23.4659	1	1	0	220	3.66667	170	0	0	130	35.4545	2000	7.60746	0	0	220	0.83682	150	0	0	0	0	0	0	0	0	0	2	1	0	0	0	0	0	0	15.6	180	31	26	4.6	71	0.8	1.05	36.6	141	4.3	0.92
61	174	62.8	20.7425	1	2	0	175	2.91667	125	10	1	100	34.2857	401	2.18926	0	0	45	0.245678	0	0	0	0	10	0	0	0	0	0	1	1	0	0	0	0	0	0	13.3	217	40	19	4.3	91	0.88	0.99	40.1	140	5.4	0
62	168.5	51.8	18.2444	2	0	1	455	7.58333	415	2	0	100	13.1868	2650	6.74615	500	1.27286	385	0.980101	300	0	0	0	5	60	0	0	0	0	0	1	0	0	0	0	0	0	13.6	262	28	24	4.5	150	0.61	1.09	34.5	139	4.1	0.06
63	158.3	60.3	24.0633	2	1	4	370	6.16667	325	0	0	100	16.2162	2450	6.58868	550	1.47909	180	0.484066	200	0	0	0	15	0	0	0	0	0	0	1	0	0	0	0	0	0	14.7	73	38	35	4.6	84	0.56	1.05	41.9	138	3.6	0.03
64	155.4	49.2	20.3734	2	1	6	595	9.91667	545	0	0	170	17.1429	3000	6.1488	200	0.40992	730	1.49621	300	0	0	0	0	0	0	0	0	0	0	1	1	1	2	0	0	0	12.8	259	22	14	3.9	93	0.46	1	39.2	140	3.5	1.39
65	160.7	50.7	19.6325	1	2	0	320	5.33333	285	0	0	90	16.875	1800	6.6568	500	1.84911	130	0.480769	100	0	0	0	5	80	0	0	0	0	0	1	0	0	0	0	0	0	13.4	165	19	16	4.6	89	0.57	1.04	43	139	4.7	0.03
66	164.9	64.4	23.6834	2	0	1	210	3.5	175	0	0	100	28.5714	1850	8.20763	0	0	165	0.732032	50	0	0	0	0	0	0	0	0	0	1	1	0	0	0	0	0	0	14.6	282	18	12	4.6	98	1.39	1.04	36.9	144	4.3	0
67	168.7	78.15	27.4599	3	1	1,2,3	220	3.66667	135	0	0	100	27.2727	1700	5.93265	0	0	490	1.71	50	0	0	0	5	140	0	2	0	0	2	1	0	1	1	0	0	0	15.2	266	25	48	4.5	187	1.03	0.97	36.2	141	4.8	0
68	170.1	68.2	23.5709	2	0	4	290	4.83333	260	0	0	110	22.7586	1400	4.24714	0	0	115	0.348872	100	0	0	0	5	0	0	0	0	0	0	1	0	0	0	0	0	0	14	192	24	20	4.3	86	0.95	1.06	35.4	140	4.1	0.07
69	146.9	57.9	26.8309	2	2	7	200	3.33333	155	0	0	80	24	1100	5.69948	0	0	95	0.492228	0	0	0	0	0	0	0	0	0	0	1	1	0	0	0	0	0	0	13.8	269	32	24	3.8	103	0.68	0.93	36.3	139	4.6	0.02
70	158.6	58.4	23.217	1	1	0	425	7.08333	375	0	0	130	18.3529	3150	7.61483	0	0	520	1.25705	200	0	0	0	5	30	0	0	0	0	1	0	0	0	0	0	0	0	12.4	420	19	15	4.2	103	0.59	1	35.9	141	4.2	0
71	170.2	81.8	28.238	2	0	1, 2, 3, 7	200	3.33333	170	10	1	150	45	1400	5.13447	0	0	170	0.623472	0	0	0	0	0	60	0	0	2	0	1	1	0	0	0	0	0	0	14.6	134	31	57	5.1	265	1.03	0.95	30.9	142	4.4	0.26
72	154	55	23.1911	2	0	6	435	7.25	375	0	0	150	20.6897	2400	6.01881	500	1.25392	250	0.626959	100	0	0	0	0	30	0	0	0	0	1	1	0	0	0	0	0	0	9.8	266	315	345	4	146	0.63	1	33.5	139	3.5	1.2
73	174	102	33.6901	2	1	1	190	3.16667	125	10	1	100	31.5789	1450	4.48916	0	0	115	0.356037	100	0	0	0	0	30	0	0	0	0	2	0	0	0	0	0	0	0	16.7	210	26	59	4.8	114	1.15	0.99	40.8	143	4.4	0
74	136.3	36.7	19.7549	1	0	0	420	7	370	10	1	220	31.4286	2650	10.3153	200	0.778513	240	0.934216	0	0	0	0	0	30	0	0	0	0	1	1	0	0	0	0	0	0	11	363	52	43	3.1	88	0.51	0.94	34.1	140	4.1	0.4
75	151	59.5	26.0953	2	0	2, 3	180	3	140	3	0	70	23.3333	1200	6.72269	0	0	75	0.420168	100	0	0	0	0	0	0	0	0	0	1	1	0	0	0	0	0	0	12.8	146	17	<6	4.1	115	0.55	1.02	34	142	3.9	0.12
76	144.1	50.5	24.32	2	2	3, 5, 6	235	3.91667	210	0	0	100	25.5319	1350	6.82536	0	0	175	0.884769	0	0	0	0	5	0	0	0	0	0	0	1	0	0	0	0	0	0	13.9	179	29	22	4.1	136	0.88	1.03	33.4	142	4	0.06
77	170	64.5	22.3183	1	0	0	410	6.83333	360	2	0	130	19.0244	3250	7.37379	500	1.13443	370	0.839478	300	0	0	0	25	40	0	0	0	0	1	1	0	0	0	0	0	0	13	315	112	123	3.9	93	0.88	0.94	35.6	140	4.5	0
78	157.3	59.7	24.1278	2	0	1	425	7.08333	365	2	0	90	12.7059	2200	5.20248	500	1.18238	155	0.366539	100	0	0	0	15	90	0	1	1	0	1	0	0	0	0	0	0	0	10.5	210	52	75	3	102	0.76	1.04	41.7	137	3.9	<0.30
79	160.9	63.2	24.4121	2	1	1, 4	290	4.83333	240	0	0	245	50.6897	1650	5.40157	0	0	195	0.638368	200	0	0	0	15	30	0	0	0	0	3	1	0	0	0	0	0	0	15.1	260	38	15	4.9	111	0.92	1.07	33.7	132	4.2	0
80	143.4	50.9	24.7525	2	0	1	240	4	215	3	0	80	20	2250	11.0511	0	0	360	1.76817	200	0	0	0	5	130	0	1	GCP	0	1	1	0	0	0	0	0	0	13	189	35	29	4.1	95	0.52	1.08	32.6	140	3.9	0
81	175.4	71.8	23.3381	2	0	2, 4	210	3.5	170	3	0	170	48.5714	1500	5.96896	0	0	140	0.557103	100	0	0	0	0	0	0	0	0	0	1	1	0	0	0	0	0	0	15.3	212	20	24	4.8	158	0.81	1.04	33.3	141	4.5	0
82	169.2	73.5	25.6736	1	0	0	415	6.91667	360	0	0	210	30.3614	3450	6.78633	1000	1.96705	205	0.403246	1300	0	0	0	0	0	0	0	3, 4	0	0	1	0	0	0	0	0	0	16.7	314	18	25	4.3	92	0.91	0.99	36.6	137	4.3	0.08
83	153.4	69.8	29.6623	2	0	1, 2, 5	250	4.16667	195	5	1	90	21.6	2000	6.87679	0	0	75	0.25788	300	0	0	0	0	0	0	0	0	0	1	0	0	0	0	0	0	0	13.3	302	14	9	4.1	117	0.68	1.03	38.9	141	4.1	0.09
84	153.1	54.2	23.1233	2	2	1, 2	270	4.5	225	3	0	70	15.5556	1300	5.33005	0	0	185	0.758508	100	0	0	0	10	0	0	0	GCP	0	0	0	0	0	0	0	0	0	11.7	231	29	33	4.3	113	0.93	1.04	33.2	140	4	0.08
85	161.4	55.2	21.1901	1	0	0	490	8.16667	435	0	0	140	17.1429	3500	7.76398	500	1.10914	220	0.488021	450	0	0	0	25	90	0	1	GCP	0	1	0	0	0	0	0	0	0	13.4	358	47	47	4.3	95	0.6	1.13	39	134	3.9	0.21
86	162.1	67	25.4982	2	1	4, 7	445	7.41667	385	0	0	160	21.573	4300	8.65336	1000	2.01241	285	0.573537	1500	0	0	0	15	150	0	0	LDC	0	0	1	0	0	0	0	0	0	14.2	259	25	22	4.4	98	0.98	1.08	32.5	139	4.3	0.06
87	166.5	66.8	24.0962	2	0	7	500	8.33333	450	1	0	150	18	4050	7.27545	500	0.898204	413	0.741916	300	0	0	0	15	0	0	0	LDC	0	1	1	0	0	0	0	0	0	12.6	275	24	22	4.2	92	0.92	1.11	36.2	138	4.2	0.02
88	172.2	70.4	23.7414	2	0	2	900	15	850	0	0	245	16.3333	8950	8.47538	1500	1.42045	1200	1.13636	1600	2	0	0	1	50	0	2	0	1	0	0	0	0	0	0	0	0	11.9	474	64	100	2.8	190	0.71	0.95	46.3	132	4.3	10.7
89	153.5	58	24.6156	2	0	7	395	6.58333	315	0	0	222.5	33.7975	2450	6.41641	0	0	745	1.95111	100	0	0	0	20	0	0	0	0	0	1	1	0	0	0	0	0	0	13.7	200	32	52	4.2	89	0.4	0.94	31.7	142	4.1	0
90	174.3	77.1	25.3781	1	0	0	450	7.5	410	2	0	120	16	2950	5.1016	500	0.864678	295	0.51016	300	0	0	0	5	30	0	0	0	1	1	0	0	0	0	0	0	0	10.5	395	30	56	3.5	118	0.82	0.82	35.2	134	4.1	0.04
91	168.6	74	26.0325	2	1	4	175	2.91667	135	0	0	90	30.8571	1100	5.09653	0	0	95	0.440154	0	0	0	0	0	0	0	0	0	0	0	1	0	0	0	0	0	0	16.6	248	24	24	4.9	102	0.8	1.06	35.6	138	3.8	0.01
92	157.1	61.4	24.878	2	1	1, 4	415	6.91667	370	0	0	70	10.1205	2850	6.71088	500	1.17735	320	0.753503	250	0	0	0	10	0	0	0	0	0	0	1	0	0	0	0	0	0	13	66	98	93	3.4	134	0.55	1.14	38.7	139	4.1	0.28
93	163.6	69	25.78	2	1	1, 2, 4	200	3.33333	145	0	0	85	25.5	1600	6.95652	500	2.17391	300	1.30435	500	0	0	0	20	50	0	0	0	0	3	1	0	0	0	0	0	0	13.4	113	20	16	4.5	100	0.97	1.02	40.5	141	4.2	0.05
94	170.2	75.1	25.9251	1	1	0	335	5.58333	280	0	0	150	26.8657	3100	7.39313	0	0	640	1.52632	300	0	0	0	10	30	0	0	1, 6	0	3	1	0	0	0	0	0	0	15.8	157	47	89	4.7	87	0.91	1.02	38.7	145	4.3	0.07
95	152.8	57.1	24.4562	2	0	1	235	3.91667	195	0	0	150	38.2979	1600	7.1543	0	0	90	0.402429	0	0	0	0	15	0	0	0	0	1	0	1	0	0	0	0	0	0	12.8	172	17	17	4.4	94	0.54	0.93	34.6	142	3.6	0.04
96	165.2	49.3	18.0645	1	1	0	390	6.5	335	0	0	162.5	25	1830	5.71072	0	0	140	0.436886	600	0	0	0	0	20	0	0	0	0	0	1	0	0	0	0	0	0	13.8	204	14	12	4.8	111	0.42	1.05	38.6	136	4.2	0.3
97	141.7	56.2	27.9896	2	0	3	480	8	450	2	0	120	15	2550	5.67171	900	2.00178	1105	2.45774	300	0	0	0	0	60	0	1, 6	1	0	1	0	0	0	0	0	0	0	14	285	101	66	3.2	109	0.65	0.91	35.1	142	4.8	0.38
98	156.9	66.6	27.0538	2	1	1, 5	385	6.41667	345	0	0	140	21.8182	2030	4.7502	500	1.17	470	1.0998	600	0	0	0	5	0	0	0	0	0	0	1	0	0	0	0	0	0	14.8	272	16	24	4.3	82	0.56	0.97	39.5	141	4.1	0.06
99	160.9	63.8	24.6439	2	1	1, 4	240	4	190	2	0	90	22.5	1080	4.23197	300	1.17555	545	2.13558	400	0	0	0	35	100	0	0	0	0	0	0	0	0	0	0	0	0	16.8	153	22	25	4.4	97	0.64	1.01	33.1	146	4.2	0.13
100	168.5	77.7	27.3666	2	1	4	385	6.41667	340	3	0	120	18.7013	4000	8.02287	1400	2.808	160	0.320915	2000	2	0	0	30	180	0	0	1	0	0	0	0	0	0	0	0	0	15.9	265	42	33	4.5	121	0.61	1.06	36.1	141	4.3	0.11
101	164.9	52.9	19.4542	2	0	7	470	7.83333	435	0	0	125	15.9574	4000	9.6529	1000	2.41322	380	0.917025	600	0	0	0	25	350	0	1	0	1	0	0	0	0	0	0	0	0	14.6	236	25	15	4.8	96	0.97	1.05	44.9	141	4.4	0.3
102	160.3	58.2	22.6494	2	1	1, 4	490	8.16667	430	0	0	193	23.6327	2050	4.31307	1050	2.20913	450	0.94677	300	0	0	0	5	0	0	0	6	0	0	1	0	0	0	0	0	0	15.2	218	57	71	4.2	105	0.8	1.02	35.8	0	0	0
103	147.1	67.1	31.0097	1	1	0	380	6.33333	315	1	0	120	18.9474	1850	4.35328	500	1.17656	350	0.823594	300	0	0	0	5	30	0	0	0	0	3	1	0	0	0	0	0	0	13.3	699	32	28	4.2	106	0.64	1.05	37.8	142	4.8	0.16
104	170.6	55.5	19.0693	2	1	1, 3	310	5.16667	255	0	0	115	22.2581	3050	10.6364	1000	3.48736	95	0.331299	700	0	0	0	30	100	0	1	0	0	0	1	0	0	0	0	0	0	15.1	123	18	18	4.1	117	0.66	1.04	36.9	142	4.5	0.09
105	167.7	71.4	25.3882	2	1	4	215	3.58333	185	0	0	100	27.907	2050	8.01251	0	0	160	0.625366	300	0	0	0	10	50	0	0	0	0	3	1	0	0	0	0	0	0	15.8	162	27	36	4.3	100	0.88	1.02	37.3	137	4.3	0.02
106	162	65.5	24.9581	2	0	1	535	8.91667	490	0	0	135	15.1402	3450	5.90711	500	0.856103	455	0.779054	300	0	0	0	10	210	0	1	0	1	0	0, 1	0	0	0	0	0	0	11.6	226	20	19	4.4	112	0.52	1.09	34.7	143	4.5	0
107	148.2	54.6	24.8597	1	0	0	385	6.41667	325	0	0	150	23.3766	1900	5.42315	650	1.85529	123	0.351077	500	0	0	0	5	30	0	0	0	1	0	0	0	0	0	0	0	0	16.4	212	22	17	4.7	110	0.65	0.95	38.7	143	4	0.18
108	174.7	68.3	22.3787	2	1	4	425	7.08333	370	0	0	112.5	15.8824	2250	4.65076	0	0	175	0.361726	200	0	0	0	20	0	0	0	0	0	0	0	0	0	0	0	0	0	14.2	155	22	27	4.2	93	0.94	1.04	33	144	4.6	0.05
109	163.9	66.7	24.8295	2	1	2, 4	255	4.25	200	0	0	100	23.5294	1300	4.58594	0	0	130	0.458594	300	0	0	0	0	0	0	0	0	0	0	1	0	0	0	0	0	0	14.5	234	22	42	4.2	231	0.85	1.05	36.4	138	4.8	0.08
110	166	65.2	23.6609	2	0	4	290	4.83333	210	1	0	100	20.6897	2050	6.50518	0	0	160	0.507722	300	0	0	0	0	80	0	1	0	0	2	1	0	0	0	0	0	0	13.3	103	30	30	4.6	104	0.59	1.07	36.2	143	4.6	0
111	155.6	44.3	18.2972	3	0	2	825	13.75	780	0	0	150	10.9091	6950	11.4098	700	1.14919	1700	2.79089	2400	2	0	0	15	210	0	1, 2	2	1	0	2	1	1	2	0	0	0	9.9	273	39	318	3.7	214	0.44	0.88	36.7	142	3.6	0.18
112	174	73	24.1115	3	0	3	735	12.25	690	0	0	240	19.5918	6500	7.26866	1250	1.39782	1155	1.29159	1400	1	0	0	15	0	0	1	0	1	0	1	0	0	0	2	0	0	11.7	306	55	166	3.6	149	0.92	0.96	37.8	139	3.9	1.3
113	167.9	66.8	23.696	2	1	1, 2	230	3.83333	180	8	0	100	26.087	1350	5.27206	0	0	170	0.66389	100	0	0	0	30	130	0	1	6	0	2	0	0	0	0	0	0	0	15.5	194	19	22	4.5	115	1.04	0.89	35.6	141	4.3	0
114	167.3	53.3	19.043	2	0	1	395	6.58333	350	2	0	80	12.1519	2650	7.55219	1000	2.84988	585	1.66718	1400	3	0	0	0	130	0	0	0	0	0	0	0	0	0	0	0	0	11	155	23	20	4	103	0.65	1.08	35.5	143	4.4	0.3
115	170.8	72.8	24.9549	1	0	0	230	3.83333	180	2	0	93	24.2609	1800	6.45007	0	0	350	1.25418	0	0	0	0	15	0	0	0	0	0	1	0	0	0	0	0	0	0	16.1	264	16	29	4.1	93	1.02	1.01	38	140	4.2	0.07
116	168.8	64.2	22.5315	3	0	1, 3, 5	255	4.25	200	0	0	125	29.4118	1900	6.96353	500	1.83251	85	0.311526	100	0	0	0	15	0	0	0	0	0	1	1	0	0	0	0	0	0	13.6	215	29	22	4.4	169	0.8	1.08	32.2	140	4.1	0.3
117	160.2	70.3	27.3924	2	1	4	540	9	490	0	0	220	24.4444	3200	5.05769	500	0.790264	435	0.68753	300	0	0	0	5	0	0	0	0	0	0	1	0	0	0	0	0	0	12.5	163	40	27	4	83	0.67	1.14	34.9	138	4.3	0.04
118	167.4	71.1	25.3722	2	1	1, 4	390	6.5	305	0	0	135	20.7692	1850	4.00303	500	1.0819	410	0.887158	650	0	0	0	20	270	0	1	3	0	3	1	0	0	0	0	0	0	16.5	170	30	37	4.6	95	0.76	0.99	37.4	142	4.2	0.12
119	173.4	70	23.2809	1	1	0	250	4.16667	180	0	0	110	26.4	1250	4.28571	500	1.71429	105	0.36	700	0	0	0	0	0	0	0	0	0	1	1	0	0	0	0	0	0	15.5	252	24	33	4.2	94	0.92	0.92	31.6	134	4.9	0.07
120	165.6	57.58	20.9967	2	0	2	295	4.91667	245	2	0	80	16.2712	1950	6.88798	0	0	115	0.406214	100	0	0	0	0	0	0	0	0	0	1	0	0	0	0	0	0	0	15.5	195	19	20	4.2	136	1.02	0.99	37.9	141	4.1	0.07
121	162.6	64.9	24.5473	2	1	1, 2, 5, 6	540	9	465	6	0	130	14.4444	3600	6.16333	1000	1.71204	360	0.616333	450	1	0	0	25	140	0	1, 2	0	0	0	0	0	0	0	0	0	0	12.9	141	21	17	4.5	170	1.42	0.98	30.4	140	4.5	0.3
122	164.6	61.8	22.8102	2	1	1, 7	305	5.08333	225	3	0	70	13.7705	1500	4.77479	500	1.5916	95	0.302403	250	0	0	0	5	0	0	0	0	0	2	0	0	0	0	0	0	0	14.5	265	17	16	4.5	101	0.74	1.03	33.9	142	4.2	0.3
123	156.3	78.7	32.2149	2	2	1, 2	410	6.83333	370	2	0	110	16.0976	1750	3.2541	500	0.929742	425	0.790281	700	0	0	0	20	0	0	1	2	0	0	0	0	0	0	0	0	0	13.9	273	45	107	3.2	123	0.63	0.97	36.5	142	3.8	1.11
124	160.9	65.7	25.3778	2	0	1, 3, 7	450	7.5	400	2	0	cisa26	#VALUE!	2400	4.87062	500	1.01471	710	1.44089	50	0	0	0	0	20	0	2	0	0	1	0	0	1	2	0	0	0	12.1	271	22	16	4.1	87	1.38	0.94	38.3	139	5.1	0.17
125	173.4	52.8	17.5605	2	1	1	185	3.08333	130	3	0	50	16.2162	800	4.914	0	0	50	0.307125	200	0	0	0	10	0	0	0	6	0	0	0	0	0	0	0	0	0	14.9	230	19	14	4.3	109	0.89	1.07	39.9	142	4.2	1.52
126	167.5	71.2	25.3776	1	2	0	210	3.5	175	0	0	87.5	25	1200	4.81541	0	0	120	0.481541	100	0	0	0	0	40	0	0	0	0	1	1	0	0	0	0	0	0	16.3	265	19	17	4.9	87	0.76	1.06	36.7	139	4.3	0
127	164.8	77.5	28.5356	1	2	0	210	3.5	180	0	0	135	38.5714	1050	3.87097	0	0	140	0.516129	200	0	0	0	0	0	0	0	0	0	1	1	0	0	0	0	0	0	13.6	288	17	22	4.6	105	0.52	0.97	32.3	140	4.4	0
128	164.8	64.5	23.749	2	1	4	625	10.4167	575	0	0	180	17.28	3200	4.76279	500	0.744186	350	0.52093	550	0	0	0	5	50	0	0	0	0	0	1	0	0	0	0	0	0	10.9	333	65	74	3.2	107	0.71	1.14	39.1	133	5.4	17.1
129	164	65.7	24.4274	1	2	0	380	6.33333	350	3	0	145	22.8947	2300	5.52752	0	0	240	0.576784	350	0	0	0	0	110	0	1	0	0	1	1	0	0	0	0	0	0	13.1	238	12	16	4.2	94	0.86	1.03	44.3	140	4.2	1.06
130	155.1	55.6	23.1127	2	1	1	290	4.83333	225	3	0	117.5	24.3103	1400	5.20963	1000	3.72116	1140	4.24212	700	0	0	0	0	0	0	0	0	0	2	1	0	0	0	0	0	0	14.9	200	39	38	4.8	99	0.76	0.96	45	138	4.8	0
131	144.8	57.8	27.5671	2	1	1 4	300	5	245	0	0	125	25	2100	7.26644	500	1.7301	440	1.52249	400	0	0	0	20	0	0	0	0	0	3	1	0	0	0	0	0	0	13.8	143	91	42	4.1	142	0.61	1.06	35.3	142	4.7	0.09
132	177.4	73.5	23.355	2	1	2, 4	295	4.91667	250	0	0	135	27.4576	1450	4.01245	1000	2.76721	45	0.124524	800	0	0	0	0	170	0	0	2, 5	0	2	1	0	0	0	0	0	0	16.1	154	52	142	4.6	207	1.15	1.02	31.8	136	4.3	0.3
133	160.5	51.4	19.9532	1	2	0	190	3.16667	165	0	0	70	22.1053	800	4.91501	0	0	50	0.307188	0	0	0	0	0	0	0	0	0	0	1	0	0	0	0	0	0	0	12.8	197	18	10	4.7	92	0.65	1.05	388	141	4	0
134	175.1	68.8	22.4397	2	1	1, 2, 4	340	5.66667	285	0	0	161	28.4118	3400	8.72093	500	1.28249	310	0.795144	500	0	0	0	5	40	0	0	0	0	0	1	0	0	0	0	0	0	13.8	130	17	36	4.2	155	1.05	1.01	35.9	140	4.8	0.05
135	179	83.2	25.9667	2	0	2, 7	465	7.75	420	0	0	270	34.8387	3050	4.73015	0	0	325	0.504032	400	0	0	0	0	0	0	0	0	0	1	1	0	0	0	0	0	0	15	220	20	36	4.7	179	0.82	1.01	38.1	140	4.4	0
136	161.6	90.5	34.655	2	2	1, 4	190	3.16667	120	2	0	80	25.2632	900	3.14045	0	0	130	0.45362	0	0	0	0	5	0	0	0	0	0	2	0	0	0	0	0	0	0	12.3	187	72	37	3.6	117	0.93	1.16	38.1	0	0	0
137	177.5	76.9	24.4079	2	1	4	255	4.25	205	1	0	150	35.2941	1650	5.04857	1500	4.58961	120	0.367169	2000	0	0	0	0	0	0	0	0	0	2	1	0	0	0	0	0	0	16.4	119	27	36	4	0	0.87	1.15	40.2	143	4.4	0
138	162.2	70.4	26.7591	1	0	0	615	10.25	550	0	0	187.5	18.2927	3900	5.40466	0	0	390	0.540466	400	0	0	0	0	0	0	0	0	1	0	1	0	0	0	0	0	0	12.8	249	16	20	4.1	86	0.71	0.93	37.2	142	3.9	0.04
139	169.4	72.5	25.2645	2	0	4	210	3.5	180	0	0	120	34.2857	900	3.5468	0	0	190	0.748768	150	0	0	0	0	0	0	0	0	0	1	1	0	0	0	0	0	0	15.7	192	34	52	4.3	93	0.96	1	34.6	140	4.3	0.51
140	166.7	50.9	18.3167	2	1	1, 2, 4	360	6	320	0	0	135	22.5	4100	13.425	1500	4.91159	480	1.57171	2000	3	0	0	22.5	730	0	2	2, 5	0	0	1	0	1	26	16	33	37	13.5	267	25	15	4.1	263	0.76	1.02	34.5	136	5.1	0.27
141	159.5	53.4	20.9904	2	0	1, 4, 7	510	8.5	470	2	0	80	9.41176	4100	9.03283	0	0	505	1.11258	400	0	0	0	0	0	0	0	0	0	1	0	0	0	0	0	0	0	12.2	255	19	23	4.5	130	0.76	1	31	139	4.2	1.71
142	163.2	73	27.4083	2	0	1	215	3.58333	175	1	0	103	28.7442	1700	6.49888	0	0	195	0.74546	200	0	0	0	5	0	0	0	0	0	1	1	0	0	0	0	0	0	1.5	209	39	54	4.2	104	0.75	0.9	31.5	138	3.9	0.3
143	174.1	66.2	21.8404	2	1	4	345	5.75	275	1	0	138	24	1600	4.20334	1000	2.62709	165	0.433469	2000	0	0	0	0	0		1	2	0	2	1	0	0	0	0	0	0	14.7	103	24	21	4.1	116	0.79	1.12	37	141	4	0.3
144	172.1	50.6	17.084	2	1	7	385	6.41667	325	0	0	130	20.2597	2050	6.31384	0	0	360	1.10877	500	0	0	0	0	0	0	0	0	0	0	1	0	0	0	0	0	0	10.8	167	23	18	4	88	0.49	1.04	31.1	135	4	0.15
145	160.3	52.7	20.509	2	1	1, 7	245	4.08333	195	1	0	95	23.2653	1800	8.36464	0	0	285	1.3244	300	0	0	0	10	30	0	0	0	0	3	1	0	0	0	0	0	0	14.2	313	15	13	4.2	189	0.48	0.95	34	139	4.7	0.1
146	169	63.1	22.0931	1	1	4	310	5.16667	255	4	0	90	17.4194	1600	4.90772	500	1.53366	155	0.475436	400	0	0	0	5	0	0	0	0	0	3	0	0	0	0	0	0	0	14.7	186	28	32	4.5	90	0.87	1.07	45.3	144	4.2	0.18
147	158.6	60.5	24.0519	1	0	0	465	7.75	430	0	0	114.5	14.7742	2700	5.75846	0	0	195	0.415889	200	0	0	0	0	30	0	0	0	0	1	1	0	0	0	0	0	0	11.3	355	43	38	3.3	111	0.6	1.08	42.2	129	3.2	0.64
148	149	46.9	21.1252	1	2	0	210	3.5	175	2	0	60	17.1429	600	3.65519	0	0	55	0.335059	0	0	0	0	10	0	0	0	0	0	1	0	0	0	0	0	0	0	14.8	241	20	14	4.5	91	0.61	0.97	37.8	142	4.3	0
149	174.8	98.2	32.1387	2	1	1, 2, 4	430	7.16667	365	0	0	60	8.37209	3500	4.97324	1000	1.42093	660	0.937811	1000	0	0	0	25	180	0	1, 2	2	0	3	1	0	0	0	0	0	0	14.4	164	19	27	4.8	102	0.82	1.05	37.8	138	4.2	0.04
150	151	52.2	22.8937	2	0	1, 6	305	5.08333	265	0	0	101.2	19.9082	1650	6.2182	0	0	90	0.339175	200	0	0	0	25	0	0	0	0	0	0	1	0	0	0	0	0	0	13	183	15	10	4.2	129	0.74	1	35.4	144	4.3	0.03
151	161.8	63.2	24.1413	2	1	1, 4, 7	295	4.91667	225	0	0	127.8	25.9932	2000	6.43639	500	1.6091	260	0.83673	800	0	0	0	0	150	0	1	0	0	3	1	0	0	0	0	0	0	14.7	167	57	46	4.4	101	0.93	1.04	34.4	140	4.3	0.26
152	150.1	67.7	30.0488	2	1	2, 4, 7	470	7.83333	390	1	0	120	15.3191	2050	3.86561	400	0.754266	310	0.584556	200	0	0	0	5	0	0	0	0	0	0	1	1	0	0	0	0	0	14	132	26	28	4.3	102	0.61	1.01	34.2	145	4.3	0.03
153	150.5	64.6	28.5207	3	0	1, 3, 4	420	7	380	1	0	142.5	20.3571	2350	5.19682	0	0	655	1.44847	200	0	0	0	5	0	0	0	0	1	1	1	0	0	0	0	0	0	11.2	333	20	19	4	74	0.64	1.03	32.9	140	3.5	0
154	178	74.7	23.5766	2	0	7	570	9.5	510	10	0	225	23.6842	4900	6.90481	500	0.704573	825	1.16254	200	0	0	0	5	60	0	1	0	1	0	1	0	0	0	0	0	0	13.8	216	246	571	4	79	0.69	0.97	34.9	136	4	0.17
155	172	73.3	24.7769	2	1	2, 4	510	8.5	465	0	0	170	20	2300	3.69152	800	1.28401	200	0.321002	1200	2	0	0	10	100	0	1	0	0	0	1	0	0	0	0	0	0	11.9	111	36	31	4.5	100	0.86	1.06	36.1	142	4.7	0.18
156	162.3	68.4	25.9668	2	1	5, 7	475	7.91667	420	0	0	176.2	22.2568	3250	6.00185	1500	2.77008	735	1.35734	800	0	0	0	30	80	0	1, 2	0	0	0	1	0	0	0	2	0	0	11.8	317	40	37	4.1	107	0.98	1.02	37.2	139	3.8	0.03
157	158.9	82.5	32.6743	2	1	1, 3, 4	280	4.66667	225	0	0	130	27.8571	2250	5.84416	500	1.2987	325	0.844156	400	0	0	0	10	100	0	1	0	0	3	1	0	0	0	0	0	0	13.4	137	26	29	4.2	94	0.71	1.09	32.7	142	4.3	0.12
158	182.4	75.5	22.6933	2	0	1, 4	215	3.58333	190	0	0	132.5	36.9767	1400	5.1748	0	0	75	0.277222	150	0	0	0	5	0	0	0	0	0	1	1	0	0	0	0	0	0	14.3	222	22	29	4.1	108	0.94	1.1	44.9	141	4.5	0.34
159	160.2	52	20.2618	1	0	0	430	7.16667	385	1	0	155.5	21.6977	3050	8.18426	500	1.34168	535	1.4356	300	0	0	0	5	40	0	0	6	0	1	1	0	0	0	0	0	0	11	312	213	628	3.2	342	0.48	0.88	33.7	137	3.8	0.56
160	169.5	63.6	22.1369	3	1	1, 3, 6	305	5.08333	250	0	0	90	17.7049	1600	4.94896	250	0.773276	150	0.463965	700	0	0	0	10	0	0	0	0	0	0	1	0	0	0	0	0	0	13.1	194	25	17	4.1	88	1.03	0.96	32.2	138	4.1	0.3
161	174	87.4	28.8678	2	1	1, 2, 4	370	6.16667	335	2	0	135	21.8919	2700	5.00959	1000	1.8554	440	0.816377	250	0	0	0	35	30	0	1	0	0	1	0	0	0	0	0	0	0	13.7	192	15	15	4.5	105	1.14	1.05	33.3	142	4.1	0.04
162	177	89.95	28.7114	2	1	2, 4	280	4.66667	230	0	0	100	21.4286	1500	3.57341	0	0	320	0.762328	0	0	0	0	5	0	0	0	0	0	1	0	0	0	0	0	0	0	15.1	146	61	42	4.3	153	0.91	1.06	31	141	4.7	0.04
163	159.3	60.5	23.841	2	0	1, 2	540	9	500	2	0	140	15.5556	4500	8.26446	1000	1.83655	510	0.936639	650	0	0	0	15	200	0	1	2	0	1	0	0	0	0	0	0	0	14.1	317	19	16	4.5	169	0.87	0.98	40.7	138	4.3	0.1
164	155.4	53.8	22.2782	1	2	0	240	4	195	5	1	50	12.5	950	4.4145	500	2.32342	105	0.487918	100	0	0	0	0	0	0	0	0	0	0	0	0	0	0	0	0	0	13.9	200	16	16	4.1	96	0.59	0.99	37	142	4.3	0.02
165	159	56.5	22.3488	2	0	5, 7	475	7.91667	435	0	0	137	17.3053	2800	6.2599	0	0	545	1.21844	300	0	0	0	5	10	0	0	0	1	0	1	0	1	2	0	0	0	13	245	24	26	4.5	95	0.77	0.94	37.7	145	4.4	0.09
166	169	57.8	20.2374	1	1	0	450	7.5	370	0	0	147.5	19.6667	2850	6.57439	500	1.1534	325	0.749712	400	0	0	0	0	0	0	0	0	0	0	1	0	0	0	0	0	0	15.9	246	22	15	4.8	95	1.08	1.01	37.1	143	4.6	0.02
167	146.1	49.3	23.0965	2	2	1, 2, 7	270	4.5	215	2	0	80	17.7778	1050	4.73293	0	0	105	0.473293	200	0	0	0	0	0	0	0	2, 4	0	1	0, 1	1	0	0	0	0	0	12	225	17	14	3.8	169	0.57	0.96	41	139	4.3	0.14
168	161.3	55.6	21.3701	2	1	2	375	6.25	300	4	0	80	12.8	2150	6.18705	500	1.43885	210	0.604317	300	0	0	0	25	0	0	0	0	0	0	0	0	0	0	0	0	0	13.8	182	17	17	4.1	103	0.8	1.05	40.4	141	4.2	0.1
169	169.5	61.6	21.4408	1	0	0	270	4.5	225	1	0	138.5	30.7778	1300	4.68975	0	0	70	0.252525	250	0	0	0	0	0	0	0	0	0	1	1	0	0	0	0	0	0	15.2	194	17	25	4.7	110	0.71	1.02	35.6	143	4.4	0.14
170	155.3	61.9	25.6654	2	2	2	295	4.91667	270	0	0	130	26.4407	1400	4.60009	0	0	30	0.0985734	300	0	0	0	0	40	0	0	0	0	0	1	0	0	0	0	0	0	13.5	263	21	15	4.4	116	1.29	0.95	31.4	142	4.8	0.03
171	147.2	54.7	25.2448	3	1	1, 2	320	5.33333	270	1	0	88.2	16.5375	1450	4.97029	500	1.71389	155	0.531307	500	0	0	0	5	0	0	0	7	0	2	1	0	0	0	0	0	0	11.4	269	24	29	4	223	0.53	1.04	35.9	142	4.1	0.39
172	159	62.4	24.6826	3	2	1, 5	355	5.91667	300	0	0	97.5	16.4789	1900	5.14626	1500	4.06284	210	0.568797	1000	1	0	0	5	100	0	0	0	0	0	1	0	1	2	2	0	0	13.8	336	17	13	3.8	112	1.02	0.99	37.7	142	4.5	0.32
173	161.3	66.4	25.5211	1	1	0	465	7.75	410	1	0	117.5	15.1613	2450	4.76098	500	0.971628	175	0.34007	500	0	0	0	0	0	0	0	0	0	0	1	0	0	0	0	0	0	11.2	303	17	17	4.4	94	0.63	1.03	36	141	4.3	0.04
174	156.7	60.3	24.5572	2	1	1, 4	405	6.75	355	3	0	158.3	23.4519	1950	4.79086	500	1.22843	100	0.245685	300	0	0	0	5	0	0	0	0	0	0	1	0	0	0	0	0	0	12.9	217	17	17	4.6	94	0.67	0.99	36.1	142	4.1	0.07
175	167.3	62.5	22.33	1	1	0	335	5.58333	285	0	0	145	25.9701	1900	5.44478	1100	3.15224	245	0.70209	650	0	0	0	15	30	0	2	0	0	0	1	0	0	0	0	0	0	15	239	28	27	4.1	90	1.06	1.01	36.3	140	4.1	0.08
176	154	50.7	21.378	1	0	0	185	3.08333	155	0	0	90.5	29.3514	1100	7.03662	0	0	60	0.383816	0	0	0	0	0	40	0	0	0	0	1	1	0	0	0	0	0	0	13.2	387	20	19	4.6	90	0.7	1.03	46.3	142	4.1	0
177	154.4	50.4	21.1415	2	1	2	225	3.75	180	0	0	90	24	2000	10.582	200	1.0582	155	0.820106	300	0	0	0	0	240	0	0	5	0	3	0	0	0	0	0	0	0	13.6	309	29	28	3.3	265	0.53	0.98	32	137	4.1	3.1
178	158.1	44.9	17.9632	1	0	0	545	9.08333	490	0	0	200	22.0183	3400	8.33657	500	1.22597	285	0.698801	500	0	0	0	0	30	0	0	0	1	0	0	0	0	3	2	0	0	11.9	330	30	32	3.8	85	1.04	0.99	36.7	140	2.8	3.21
179	152.9	65	27.8034	3	1	3, 5	360	6	310	4	0	100	16.6667	2200	5.64103	1000	2.5641	1570	4.02564	700	2	0	0	10	200	0	1, 2	2	0	3	0	0	0	0	0	0	0	9.3	144	29	10	3.7	92	0.4	1.1	36.6	141	4	0
180	169.2	63.5	22.1806	2	1	1, 2, 3, 6	500	8.33333	465	0	0	180	21.6	3750	7.08661	1100	2.07874	550	1.03937	500	1	0	0	30	40	0	2	0	0	0	1	0	1	2	0	0	0	12.7	329	22	33	3.7	252	1	1.03	34.2	141	3.7	0.13
181	153.3	75.6	32.169	2	1	1, 2, 4	500	8.33333	435	0	0	195	23.4	3050	4.84127	1500	2.38095	1200	1.90476	320	1	0	0	15	0	0	0	2	0	0	1	0	0	0	1	0	0	11.9	209	37	26	3.5	197	0.84	1.09	35.4	139	5.1	0.26
182	165	53.6	19.6878	2	1	4	320	5.33333	265	0	0	116.6	21.8625	800	2.79851	1000	3.49813	350	1.22435	300	0	0	0	5	30	0	1	0	0	3	1	0	0	0	0	0	0	11.5	417	61	28	4	89	0.63	1.02	36.2	138	4.7	0.46
183	174.4	74.2	24.3956	2	1	1, 4, 7	300	5	245	0	0	cisa27	#VALUE!	2050	5.52561	0	0	205	0.552561	100	0	0	0	10	0	0	0	2, 5	0	0	0	0	0	0	0	0	0	13.6	142	29	22	4.4	108	2.24	1.05	37	142	4.7	0
184	146.7	59.8	27.787	2	1	1, 2	585	9.75	525	0	0	182.8	18.7487	3550	6.08867	1000	1.71512	625	1.07195	600	0	0	0	5	0	0	1	0	0	0	1	0	0	0	0	0	0	10.5	220	44	14	4.1	82	0.68	1.19	42.4	135	4.5	0.1
185	168.9	68	23.8369	1	0	0	200	3.33333	155	0	0	cisa26	#VALUE!	2250	9.92647	0	0	310	1.36765	100	0	0	0	0	0	0	0	0	0	1	2	0	0	0	0	0	0	15.9	248	18	24	4.4	89	0.71	0.97	38.5	141	4.1	0
186	158.6	68.8	27.3516	3	0	1, 2, 7	470	7.83333	420	1	0	140	17.8723	3250	6.03043	1000	1.85552	1100	2.04107	500	0	0	0	10	150	0	1, 2	0	1	1	0	0	0	0	0	0	0	12	191	21	15	3.8	99	1.23	1.03	32.1	139	4.7	0.03
187	165.4	71.6	26.1723	2	1	1, 5	210	3.5	155	0	0	100	28.5714	1900	7.5818	0	0	80	0.319234	200	0	0	0	0	0	0	0	0	0	0	1	0	0	0	0	0	0	15.9	157	53	81	4.6	124	0.92	1.15	42.5	137	4.9	0.3
188	174.2	63	20.7608	1	1	0	185	3.08333	130	1	0	132	42.8108	1200	6.17761	500	2.574	90	0.46332	100	0	0	0	15	0	0	0	0	0	2	1	0	0	0	0	0	0	14.9	376	18	13	4.6	106	0.99	1.05	34.7	141	5.4	0
189	168	77.6	27.4943	1	0	0	510	8.5	460	1	0	226	26.5882	4500	6.82232	500	0.758035	430	0.65191	300	0	0	0	0	0	0	0	2	0	1	0	0	0	0	0	0	0	16	280	89	180	4.1	221	0.68	0.9	34.1	139	4.1	0.55
190	169.7	79.5	27.606	1	0	0	315	5.25	280	0	0	180	34.2857	2350	5.63043	1000	2.39593	365	0.874513	1200	0	0	0	10	30	0	1	0	0	0	1	0	0	0	0	0	0	14.3	206	28	47	4.5	105	0.76	0.91	31.7	139	4.2	0.21
191	157.9	49.6	19.8938	2	1	2, 6	345	5.75	250	5	1	45	7.82609	1550	5.43478	0	0	335	1.17461	200	0	0	0	15	30	0	0	0	0	0	0	0	0	0	0	0	0	11.6	188	22	25	4.2	112	0.76	0.91	32.6	141	4.1	0.08
192	142.2	45.91	22.7043	2	0	2, 7	475	7.91667	435	10	0	148.5	18.7579	3250	8.94198	0	0	620	1.70585	300	0	0	0	10	50	0	0	2	1	0	1	0	0	0	0	0	0	11.5	235	37	51	3.9	243	0.64	0.96	29.1	140	4.3	0.01
193	161.2	64.4	24.7831	2	1	1, 4	235	3.91667	180	10	0	120	30.6383	1550	6.1451	0	0	135	0.535219	130	0	0	0	15	0	0	0	0	0	2	1	0	0	0	0	0	0	15.5	170	53	89	4	113	1.07	1.02	32.7	138	4.1	0.3
194	150.8	53.4	23.4822	2	2	7	240	4	155	1	0	100	25	1150	5.3839	0	0	90	0.421348	100	0	0	0	15	0	0	0	0	0	1	1	0	0	0	0	0	0	15.1	255	31	15	4.2	98	0.74	0.97	28.2	144	4.8	0
195	171	60.9	20.8269	2	1	1, 2	805	13.4167	755	0	0	297.5	22.1739	4400	5.38506	1700	2.08059	400	0.489551	1600	2	2	0	0	520	0	1, 2	2	0	0	2	1	1	2	0	0	0	11.9	279	33	32	3.8	145	1.03	0.93	35.7	137	4.5	0.08
196	165	70.3	25.8219	1	2	0	315	5.25	270	0	0	145	27.619	2800	7.58653	1000	2.70948	545	1.47666	1500	0	0	0	0	60	0	1	0	0	0	1	0	0	0	0	0	0	15.5	217	36	35	4.4	100	0.75	1.07	35.7	142	4.9	0.06
197	169.1	58.7	20.5282	2	0	1	160	2.66667	125	0	0	95	35.625	1250	7.98552	0	0	50	0.319421	0	0	0	0	0	0	0	0	0	0	0	1	0	0	0	0	0	0	14.3	188	22	24	4.1	107	0.66	0.96	35.8	142	4.4	0.13
198	160.2	61.8	24.0804	1	0	0	425	7.08333	380	2	0	130	18.3529	2450	5.5968	0	0	310	0.708167	200	0	0	0	30	40	0	0	0	0	1	0	0	0	0	0	0	0	13.8	264	29	87	4.1	101	0.71	0.96	35.5	140	5.4	0.3
199	148.3	54.9	24.9626	2	0	1, 2 5	155	2.58333	120	0	0	85	32.9032	1400	9.87132	0	0	600	4.23057	0	0	0	0	20	0	0	0	0	0	1	1	0	0	0	0	0	0	12	441	39	29	3.4	154	1	1.05	41.2	138	4.1	0.72
200	142.1	52.6	26.0494	2	1	1, 4	190	3.16667	160	0	0	77.5	24.4737	1200	7.20432	500	3.0018	50	0.30018	650	0	0	0	25	40	0	0	0	0	0	1	0	0	0	0	0	0	13.3	67	134	70	3.6	140	1.05	1.14	37.6	140	3.9	0.05
201	145.7	69.7	32.8332	2	1	1	210	3.5	160	0	0	70	20	1000	4.0992	0	0	160	0.655872	100	0	0	0	10	0	0	0	4, 6	0	3	1	0	0	0	0	0	0	12.9	181	35	46	4.5	91	0.71	1.03	32.1	143	4.3	0.27
202	177	75.5	24.0991	2	1	4	155	2.58333	125	0	0	110	42.5806	1400	7.17795	0	0	140	0.717795	0	0	0	0	0	0	0	0	0	0	2	1	0	0	0	0	0	0	16.2	114	37	64	4.8	118	0.95	1.04	34.6	144	4.1	0
203	161.9	82.6	31.5128	2	1	4	170	2.83333	125	1	0	105	37.0588	1800	7.69121	0	0	90	0.384561	100	0	0	0	0	0	0	0	0	0	2	1	0	0	0	0	0	0	15.9	219	25	30	4.4	116	1.05	1.05	42.8	139	4.3	0.03
204	164.8	65.7	24.1908	2	2	6, 7	255	4.25	220	0	0	130	30.5882	2200	7.87895	0	0	130	0.465574	100	0	0	0	5	0	0	0	0	0	1	1	0	0	0	0	0	0	15	336	21	17	4.4	93	0.9	1.06	38.1	142	5.2	0.16
205	159.6	57	22.3774	2	1	4	210	3.5	185	0	0	95	27.1429	1800	9.02256	0	0	60	0.300752	100	0	0	0	20	30	0	1	0	0	0	1	0	0	3	0	0	0	15.2	115	60	86	4.2	97	0.84	1.08	36.2	139	4.2	0.02
206	168.9	71	24.8885	2	1	4	570	9.5	530	0	0	190	20	2500	3.70645	0	0	355	0.526316	800	0	0	0	10	30	0	0	2, 6	0	0	1	0	0	0	0	0	0	15.3	204	27	26	4.2	114	0.66	1.06	37.5	142	4.2	0.02
207	158.5	53.4	21.2561	2	1	6, 7	425	7.08333	370	0	0	157.5	22.2353	3000	7.93126	450	1.18969	350	0.925314	300	0	0	0	0	30	0	0	0	0	0	1	0	0	0	0	0	0	13.6	282	19	12	4.4	83	0.65	1.05	35.1	141	3.9	0.18
208	154.2	48	20.187	1	0	0	320	5.33333	275	0	0	95	17.8125	1700	6.64062	500	1.95312	77	0.300781	300	0	0	0	0	0	0	0	0	0	0	1	0	0	0	0	0	0	14.5	270	23	22	4.3	90	0.57	0.99	31.5	141	3.7	0.07
209	156.2	60.2	24.6737	2	0	1	235	3.91667	205	0	0	110	28.0851	1600	6.78589	0	0	140	0.593765	0	0	0	0	0	30	0	0	0	0	1	1	0	0	0	0	0	0	10.9	309	18	18	4.1	108	0.61	1.01	38.3	144	3.9	0
210	169.4	73	25.4388	2	1	1, 2	380	6.33333	330	0	0	132.5	20.9211	2150	4.65032	0	0	540	1.16799	1500	2	0	0	20	70	0	1, 2	0	0	3	1	0	0	0	0	0	0	15.9	188	17	30	4.6	140	0.97	0.94	34.3	140	3.9	0.08
211	157.2	60	24.2799	2	1	2	440	7.33333	390	0	0	180	24.5455	3000	6.81818	1000	2.27273	610	1.38636	600	0	0	0	15	60	0	1, 2	2	0	0	1	0	0	0	0	0	0	13.1	170	18	15	4.5	89	0.72	1.01	34.2	141	4.1	0.21
212	148.5	62	28.115	2	0	1, 7	470	7.83333	440	0	0	150	19.1489	3600	7.41249	1850	3.8092	1420	2.92382	1000	4	2	0	80	350	0	2, 3, 5	1, 2	1	0	2	1	1	7	0	0	0	8.9	461	647	248	2.3	123	1.47	1.01	39.8	131	3.6	12.2
213	166.3	79	28.5656	2	0	1, 7	470	7.83333	420	2	0	165	21.0638	3250	5.25182	1000	1.61594	540	0.87261	700	0	0	0	7.5	120	0	1	0	0	1	0	0	0	0	0	0	0	10.8	201	65	77	3.3	80	0.9	1.04	41.7	138	4.2	0.3
214	156.8	47	19.1164	1	0	0	515	8.58333	480	1	0	172.5	20.0971	3900	9.66742	500	1.23941	350	0.867589	550	0	0	0	5	40	0	0	0	0	1	1	0	0	0	0	0	0	11.5	310	28	24	4.5	93	0.54	1	36.3	143	4	0
215	161.7	55.6	21.2645	2	0	2	410	6.83333	370	0	0	152	22.2439	2400	6.3169	0	0	520	1.36866	200	0	0	0	25	0	0	1	2	0	1	1	0	0	0	0	0	0	11.1	233	23	23	4	275	64	0.98	29.4	140	4.2	0.3
216	162.8	55.1	20.7894	1	0	0	315	5.25	270	0	0	117.5	22.381	1900	6.56814	0	0	60	0.207415	150	0	0	0	0	30	0	0	0	0	0	1	0	0	0	0	0	0	14.2	277	10	12	4.8	91	0.79	0.97	36	133	4	0.01
217	168.9	72.6	25.4494	2	1	1, 4	280	4.66667	230	0	0	133	28.5	1350	3.98465	500	1.4758	90	0.265643	200	0	0	0	15	90	0	1	0	0	3	1	0	0	0	0	0	0	16.6	261	41	61	4.5	73	0.94	1.03	35.3	143	4.4	0.06
218	174.6	79.3	26.0127	2	0	1, 5	235	3.91667	205	2	0	90	22.9787	1750	5.63441	0	0	230	0.740522	120	0	0	0	10	40	0	0	0	0	1	0	0	0	0	0	0	0	15.7	294	18	20	4.7	214	0.96	0.97	34.4	135	4.2	0.27
219	181.8	74.2	22.45	1	1	0	415	6.91667	360	0	0	180	26.0241	3700	7.20943	0	0	160	0.311759	450	0	0	0	0	0	0	0	0	0	0	1	0	0	0	0	0	0	11	335	11	18	4.3	111	0.83	0.99	33.3	142	4	0.3
220	145	43.8	20.8323	2	0	2	225	3.75	195	0	0	100	26.6667	1100	6.69711	0	0	60	0.365297	150	0	0	0	5	0	0	0	0	0	0	1	0	0	0	0	0	0	10.9	175	20	14	4	127	0.53	0.96	38.3	143	3.7	1.19
221	162.6	63.3	23.9421	1	0	0	155	2.58333	125	3	0	80	30.9677	1100	6.7268	0	0	70	0.428069	50	0	0	0	0	0	0		0	0	0	1	0	0	0	0	0	0	12.5	276	20	16	4.8	104	0.68	1.03	36	144	4.1	0.03
222	152	51.3	22.2039	2	1	4	460	7.66667	420	3	0	165	21.5217	4400	11.1874	1500	3.81388	175	0.444953	2800	5	3	0	35	280	0	1, 2	2	0	0	1	0	1	2	0	0	0	12.9	188	21	16	4.3	107	0.61	1.05	33.1	143	4	0.04
223	151.7	44.1	19.1632	1	2	7	650	10.8333	615	0	0	177.5	16.3846	3000	6.27943	1500	3.13972	430	0.900052	900	1	0	0	0	110	0	1, 2	0	0	0	0, 1	0	0	2	5	2	0	14.3	456	27	37	3.9	0	0.46	1.04	30.8	139	4.8	0.47
224	170.9	73.6	25.1996	2	0	1, 2, 5, 6	465	7.75	435	0	0	190	24.5161	3700	6.48668	1000	1.75316	380	0.666199	500	0	0	0	15	250	0	1, 2	2	0	1	1	0	0	0	0	0	0	11.9	239	52	146	4	187	0.68	1.13	38.4	138	4.2	0.64
225	151.4	52.5	22.9038	2	1	4	345	5.75	280	3	0	65	11.3043	1600	5.30021	500	1.65631	130	0.430642	400	0	0	0	0	0	0	0	0	0	0	0	0	0	0	0	0	0	14.5	174	32	37	5	94	0.63	1	34.8	138	4.2	0.02
226	167.3	61.7	22.0441	1	0	0	475	7.91667	435	0	0	205	25.8947	3100	6.3465	500	1.02363	865	1.77088	250	0	0	0	10	70	0	1	0	0	1	1	0	0	0	0	0	0	13.2	201	11	6	3.4	96	0.81	1.13	39	141	4.2	0.3
227	168	74.4	26.3605	2	1	3	405	6.75	360	0	0	157.5	23.3333	3000	5.97372	1000	1.99124	225	0.448029	700	0	0	0	5	70	0	1	1, 2	0	0	0, 1	0	0	0	0	0	0	14.4	112	13	18	4.1	111	1.08	1.21	41.9	137	3.7	0.03
228	157.4	65	26.2364	1	1	0	410	6.83333	350	0	0	166	24.2927	3200	7.2045	500	1.1257	310	0.697936	550	0	0	0	20	10	0	1	0	0	0	1	0	0	0	0	0	0	13.2	256	11	6	4.2	90	0.47	1.01	34.2	142	4.3	0.3
[truncated: 33 more columns]
